# Supplementary material for: Change in Anopheles richness and composition in response to artificial flooding during the creation of the Jirau hydroelectric dam in Porto Velho, Brazil
Source: Malar J. 2017 Feb 22;16:87. doi: 10.1186/s12936-017-1738-7 (PMC5322614; doi:10.1186/s12936-017-1738-7)
Supplement: Supplementary file 2 — Additional file 2. Data used in the analysis. [file 12936_2017_1738_MOESM2_ESM.csv]

area	esp	dia	mes	ano	lat	long	UTM_X	UTM_Y
BALSA ABUNA	Anopheles darlingi	12	Apr	2012	9.666732	65.435894	232692.9	8930479.9
BALSA ABUNA	Anopheles darlingi	12	Apr	2012	9.666732	65.435894	232692.9	8930479.9
BALSA ABUNA	Anopheles darlingi	12	Apr	2012	9.666732	65.435894	232692.9	8930479.9
BALSA ABUNA	Anopheles darlingi	12	Apr	2012	9.666732	65.435894	232692.9	8930479.9
BALSA ABUNA	Anopheles darlingi	12	Apr	2012	9.666732	65.435894	232692.9	8930479.9
BALSA ABUNA	Anopheles darlingi	12	Apr	2012	9.666732	65.435894	232692.9	8930479.9
BALSA ABUNA	Anopheles darlingi	12	Apr	2012	9.666732	65.435894	232692.9	8930479.9
BALSA ABUNA	Anopheles darlingi	12	Apr	2012	9.666732	65.435894	232692.9	8930479.9
BALSA ABUNA	Anopheles darlingi	12	Apr	2012	9.666732	65.435894	232692.9	8930479.9
BALSA ABUNA	Anopheles darlingi	12	Apr	2012	9.666732	65.435894	232692.9	8930479.9
BALSA ABUNA	Anopheles darlingi	12	Apr	2011	9.666732	65.435894	232692.9	8930479.9
BALSA ABUNA	Anopheles darlingi	12	Apr	2011	9.666732	65.435894	232692.9	8930479.9
BALSA ABUNA	Anopheles darlingi	12	Apr	2011	9.666732	65.435894	232692.9	8930479.9
BALSA ABUNA	Anopheles darlingi	12	Apr	2011	9.666732	65.435894	232692.9	8930479.9
BALSA ABUNA	Anopheles darlingi	12	Apr	2011	9.666732	65.435894	232692.9	8930479.9
BALSA ABUNA	Anopheles darlingi	12	Apr	2011	9.666732	65.435894	232692.9	8930479.9
BALSA ABUNA	Anopheles darlingi	12	Apr	2011	9.666732	65.435894	232692.9	8930479.9
BALSA ABUNA	Anopheles darlingi	12	Apr	2011	9.666732	65.435894	232692.9	8930479.9
BALSA ABUNA	Anopheles darlingi	12	Apr	2011	9.666732	65.435894	232692.9	8930479.9
BALSA ABUNA	Anopheles darlingi	12	Apr	2011	9.666732	65.435894	232692.9	8930479.9
BALSA ABUNA	Anopheles darlingi	12	Apr	2011	9.666732	65.435894	232692.9	8930479.9
BALSA ABUNA	Anopheles darlingi	12	Apr	2011	9.666732	65.435894	232692.9	8930479.9
BALSA ABUNA	Anopheles darlingi	12	Apr	2011	9.666732	65.435894	232692.9	8930479.9
BALSA ABUNA	Anopheles darlingi	12	Apr	2011	9.666732	65.435894	232692.9	8930479.9
BALSA ABUNA	Anopheles darlingi	12	Apr	2011	9.666732	65.435894	232692.9	8930479.9
BALSA ABUNA	Anopheles darlingi	12	Apr	2011	9.666732	65.435894	232692.9	8930479.9
BALSA ABUNA	Anopheles darlingi	12	Apr	2011	9.666732	65.435894	232692.9	8930479.9
BALSA ABUNA	Anopheles darlingi	12	Apr	2011	9.666732	65.435894	232692.9	8930479.9
BALSA ABUNA	Anopheles darlingi	12	Apr	2011	9.666732	65.435894	232692.9	8930479.9
BALSA ABUNA	Anopheles darlingi	12	Apr	2011	9.666732	65.435894	232692.9	8930479.9
BALSA ABUNA	Anopheles darlingi	12	Apr	2011	9.666732	65.435894	232692.9	8930479.9
BALSA ABUNA	Anopheles darlingi	12	Apr	2011	9.666732	65.435894	232692.9	8930479.9
BALSA ABUNA	Anopheles darlingi	12	Apr	2011	9.666732	65.435894	232692.9	8930479.9
BALSA ABUNA	Anopheles darlingi	12	Apr	2011	9.666732	65.435894	232692.9	8930479.9
BALSA ABUNA	Anopheles darlingi	12	Apr	2011	9.666732	65.435894	232692.9	8930479.9
BALSA ABUNA	Anopheles darlingi	12	Apr	2011	9.666732	65.435894	232692.9	8930479.9
BALSA ABUNA	Anopheles darlingi	12	Apr	2011	9.666732	65.435894	232692.9	8930479.9
BALSA ABUNA	Anopheles darlingi	12	Apr	2011	9.666732	65.435894	232692.9	8930479.9
BALSA ABUNA	Anopheles darlingi	12	Apr	2011	9.666732	65.435894	232692.9	8930479.9
BALSA ABUNA	Anopheles darlingi	12	Apr	2011	9.666732	65.435894	232692.9	8930479.9
BALSA ABUNA	Anopheles darlingi	12	Apr	2011	9.666732	65.435894	232692.9	8930479.9
BALSA ABUNA	Anopheles darlingi	12	Apr	2011	9.666732	65.435894	232692.9	8930479.9
BALSA ABUNA	Anopheles darlingi	12	Apr	2011	9.666732	65.435894	232692.9	8930479.9
BALSA ABUNA	Anopheles darlingi	12	Apr	2011	9.666732	65.435894	232692.9	8930479.9
BALSA ABUNA	Anopheles darlingi	12	Apr	2011	9.666732	65.435894	232692.9	8930479.9
BALSA ABUNA	Anopheles darlingi	12	Apr	2011	9.666732	65.435894	232692.9	8930479.9
BALSA ABUNA	Anopheles darlingi	12	Apr	2011	9.666732	65.435894	232692.9	8930479.9
BALSA ABUNA	Anopheles darlingi	12	Apr	2011	9.666732	65.435894	232692.9	8930479.9
BALSA ABUNA	Anopheles darlingi	12	Apr	2011	9.666732	65.435894	232692.9	8930479.9
BALSA ABUNA	Anopheles darlingi	12	Apr	2011	9.666732	65.435894	232692.9	8930479.9
BALSA ABUNA	Anopheles darlingi	12	Apr	2011	9.666732	65.435894	232692.9	8930479.9
BALSA ABUNA	Anopheles darlingi	12	Apr	2011	9.666732	65.435894	232692.9	8930479.9
BALSA ABUNA	Anopheles darlingi	12	Apr	2011	9.666732	65.435894	232692.9	8930479.9
BALSA ABUNA	Anopheles darlingi	12	Apr	2011	9.666732	65.435894	232692.9	8930479.9
BALSA ABUNA	Anopheles darlingi	12	Apr	2011	9.666732	65.435894	232692.9	8930479.9
BALSA ABUNA	Anopheles darlingi	12	Apr	2011	9.666732	65.435894	232692.9	8930479.9
BALSA ABUNA	Anopheles darlingi	12	Apr	2011	9.666732	65.435894	232692.9	8930479.9
BALSA ABUNA	Anopheles darlingi	12	Apr	2011	9.666732	65.435894	232692.9	8930479.9
BALSA ABUNA	Anopheles darlingi	12	Apr	2011	9.666732	65.435894	232692.9	8930479.9
BALSA ABUNA	Anopheles darlingi	12	Apr	2011	9.666732	65.435894	232692.9	8930479.9
BALSA ABUNA	Anopheles darlingi	12	Apr	2011	9.666732	65.435894	232692.9	8930479.9
BALSA ABUNA	Anopheles darlingi	12	Apr	2011	9.666732	65.435894	232692.9	8930479.9
BALSA ABUNA	Anopheles darlingi	12	Apr	2011	9.666732	65.435894	232692.9	8930479.9
BALSA ABUNA	Anopheles darlingi	12	Apr	2011	9.666732	65.435894	232692.9	8930479.9
BALSA ABUNA	Anopheles darlingi	12	Apr	2011	9.666732	65.435894	232692.9	8930479.9
BALSA ABUNA	Anopheles darlingi	12	Apr	2011	9.666732	65.435894	232692.9	8930479.9
BALSA ABUNA	Anopheles darlingi	12	Apr	2011	9.666732	65.435894	232692.9	8930479.9
BALSA ABUNA	Anopheles darlingi	12	Apr	2011	9.666732	65.435894	232692.9	8930479.9
BALSA ABUNA	Anopheles darlingi	12	Apr	2011	9.666732	65.435894	232692.9	8930479.9
BALSA ABUNA	Anopheles darlingi	12	Apr	2011	9.666732	65.435894	232692.9	8930479.9
BALSA ABUNA	Anopheles darlingi	12	Apr	2011	9.666732	65.435894	232692.9	8930479.9
BALSA ABUNA	Anopheles darlingi	12	Apr	2011	9.666732	65.435894	232692.9	8930479.9
BALSA ABUNA	Anopheles darlingi	12	Apr	2011	9.666732	65.435894	232692.9	8930479.9
BALSA ABUNA	Anopheles darlingi	12	Apr	2011	9.666732	65.435894	232692.9	8930479.9
BALSA ABUNA	Anopheles darlingi	12	Apr	2011	9.666732	65.435894	232692.9	8930479.9
BALSA ABUNA	Anopheles darlingi	12	Apr	2011	9.666732	65.435894	232692.9	8930479.9
BALSA ABUNA	Anopheles darlingi	12	Apr	2011	9.666732	65.435894	232692.9	8930479.9
BALSA ABUNA	Anopheles darlingi	12	Apr	2011	9.666732	65.435894	232692.9	8930479.9
BALSA ABUNA	Anopheles darlingi	12	Apr	2011	9.666732	65.435894	232692.9	8930479.9
BALSA ABUNA	Anopheles darlingi	12	Apr	2011	9.666732	65.435894	232692.9	8930479.9
BALSA ABUNA	Anopheles darlingi	12	Apr	2011	9.666732	65.435894	232692.9	8930479.9
BALSA ABUNA	Anopheles darlingi	12	Apr	2011	9.666732	65.435894	232692.9	8930479.9
BALSA ABUNA	Anopheles darlingi	12	Apr	2011	9.666732	65.435894	232692.9	8930479.9
BALSA ABUNA	Anopheles darlingi	12	Apr	2011	9.666732	65.435894	232692.9	8930479.9
BALSA ABUNA	Anopheles darlingi	12	Apr	2011	9.666732	65.435894	232692.9	8930479.9
BALSA ABUNA	Anopheles darlingi	12	Apr	2011	9.666732	65.435894	232692.9	8930479.9
BALSA ABUNA	Anopheles darlingi	12	Apr	2011	9.666732	65.435894	232692.9	8930479.9
BALSA ABUNA	Anopheles darlingi	12	Apr	2011	9.666732	65.435894	232692.9	8930479.9
BALSA ABUNA	Anopheles darlingi	12	Apr	2011	9.666732	65.435894	232692.9	8930479.9
BALSA ABUNA	Anopheles darlingi	12	Apr	2011	9.666732	65.435894	232692.9	8930479.9
BALSA ABUNA	Anopheles darlingi	12	Apr	2011	9.666732	65.435894	232692.9	8930479.9
BALSA ABUNA	Anopheles darlingi	12	Apr	2011	9.666732	65.435894	232692.9	8930479.9
BALSA ABUNA	Anopheles darlingi	12	Apr	2011	9.666732	65.435894	232692.9	8930479.9
BALSA ABUNA	Anopheles darlingi	12	Apr	2011	9.666732	65.435894	232692.9	8930479.9
BALSA ABUNA	Anopheles darlingi	12	Apr	2011	9.666732	65.435894	232692.9	8930479.9
BALSA ABUNA	Anopheles darlingi	12	Apr	2011	9.666732	65.435894	232692.9	8930479.9
BALSA ABUNA	Anopheles darlingi	12	Apr	2011	9.666732	65.435894	232692.9	8930479.9
BALSA ABUNA	Anopheles darlingi	12	Apr	2011	9.666732	65.435894	232692.9	8930479.9
BALSA ABUNA	Anopheles darlingi	12	Apr	2011	9.666732	65.435894	232692.9	8930479.9
BALSA ABUNA	Anopheles darlingi	12	Apr	2011	9.666732	65.435894	232692.9	8930479.9
BALSA ABUNA	Anopheles darlingi	12	Apr	2011	9.666732	65.435894	232692.9	8930479.9
BALSA ABUNA	Anopheles darlingi	12	Apr	2011	9.666732	65.435894	232692.9	8930479.9
BALSA ABUNA	Anopheles darlingi	12	Apr	2011	9.666732	65.435894	232692.9	8930479.9
BALSA ABUNA	Anopheles darlingi	12	Apr	2011	9.666732	65.435894	232692.9	8930479.9
BALSA ABUNA	Anopheles darlingi	12	Apr	2011	9.666732	65.435894	232692.9	8930479.9
BALSA ABUNA	Anopheles darlingi	12	Apr	2011	9.666732	65.435894	232692.9	8930479.9
BALSA ABUNA	Anopheles darlingi	12	Apr	2011	9.666732	65.435894	232692.9	8930479.9
BALSA ABUNA	Anopheles darlingi	12	Apr	2011	9.666732	65.435894	232692.9	8930479.9
BALSA ABUNA	Anopheles darlingi	12	Apr	2011	9.666732	65.435894	232692.9	8930479.9
BALSA ABUNA	Anopheles darlingi	12	Apr	2011	9.666732	65.435894	232692.9	8930479.9
BALSA ABUNA	Anopheles darlingi	12	Apr	2011	9.666732	65.435894	232692.9	8930479.9
BALSA ABUNA	Anopheles darlingi	12	Apr	2011	9.666732	65.435894	232692.9	8930479.9
BALSA ABUNA	Anopheles darlingi	12	Apr	2011	9.666732	65.435894	232692.9	8930479.9
BALSA ABUNA	Anopheles darlingi	12	Apr	2011	9.666732	65.435894	232692.9	8930479.9
BALSA ABUNA	Anopheles darlingi	12	Apr	2011	9.666732	65.435894	232692.9	8930479.9
BALSA ABUNA	Anopheles darlingi	12	Apr	2011	9.666732	65.435894	232692.9	8930479.9
BALSA ABUNA	Anopheles darlingi	12	Apr	2011	9.666732	65.435894	232692.9	8930479.9
BALSA ABUNA	Anopheles darlingi	12	Apr	2011	9.666732	65.435894	232692.9	8930479.9
BALSA ABUNA	Anopheles darlingi	12	Apr	2011	9.666732	65.435894	232692.9	8930479.9
BALSA ABUNA	Anopheles darlingi	12	Apr	2011	9.666732	65.435894	232692.9	8930479.9
BALSA ABUNA	Anopheles darlingi	12	Apr	2011	9.666732	65.435894	232692.9	8930479.9
BALSA ABUNA	Anopheles darlingi	12	Apr	2011	9.666732	65.435894	232692.9	8930479.9
BALSA ABUNA	Anopheles darlingi	12	Apr	2011	9.666732	65.435894	232692.9	8930479.9
BALSA ABUNA	Anopheles darlingi	12	Apr	2011	9.666732	65.435894	232692.9	8930479.9
BALSA ABUNA	Anopheles darlingi	12	Apr	2011	9.666732	65.435894	232692.9	8930479.9
BALSA ABUNA	Anopheles darlingi	12	Apr	2011	9.666732	65.435894	232692.9	8930479.9
BALSA ABUNA	Anopheles darlingi	12	Apr	2011	9.666732	65.435894	232692.9	8930479.9
BALSA ABUNA	Anopheles darlingi	15	May	2011	9.666732	65.435894	232692.9	8930479.9
BALSA ABUNA	Anopheles darlingi	15	May	2011	9.666732	65.435894	232692.9	8930479.9
BALSA ABUNA	Anopheles darlingi	15	May	2011	9.666732	65.435894	232692.9	8930479.9
BALSA ABUNA	Anopheles darlingi	15	May	2011	9.666732	65.435894	232692.9	8930479.9
BALSA ABUNA	Anopheles darlingi	7	Jun	2011	9.666732	65.435894	232692.9	8930479.9
BALSA ABUNA	Anopheles darlingi	7	Jun	2011	9.666732	65.435894	232692.9	8930479.9
BALSA ABUNA	Anopheles darlingi	7	Jun	2011	9.666732	65.435894	232692.9	8930479.9
BALSA ABUNA	Anopheles darlingi	7	Jun	2011	9.666732	65.435894	232692.9	8930479.9
BALSA ABUNA	Anopheles darlingi	6	Sep	2011	9.666732	65.435894	232692.9	8930479.9
BALSA ABUNA	Anopheles darlingi	6	Sep	2011	9.666732	65.435894	232692.9	8930479.9
BALSA ABUNA	Anopheles darlingi	6	Sep	2011	9.666732	65.435894	232692.9	8930479.9
BALSA ABUNA	Anopheles darlingi	6	Sep	2011	9.666732	65.435894	232692.9	8930479.9
BALSA ABUNA	Anopheles darlingi	6	Sep	2011	9.666732	65.435894	232692.9	8930479.9
BALSA ABUNA	Anopheles darlingi	6	Sep	2011	9.666732	65.435894	232692.9	8930479.9
BALSA ABUNA	Anopheles darlingi	6	Sep	2011	9.666732	65.435894	232692.9	8930479.9
BALSA ABUNA	Anopheles darlingi	4	Oct	2011	9.666732	65.435894	232692.9	8930479.9
BALSA ABUNA	Anopheles darlingi	1	Nov	2011	9.666732	65.435894	232692.9	8930479.9
BALSA ABUNA	Anopheles darlingi	1	Nov	2011	9.666732	65.435894	232692.9	8930479.9
BALSA ABUNA	Anopheles darlingi	1	Nov	2011	9.666732	65.435894	232692.9	8930479.9
BALSA ABUNA	Anopheles darlingi	1	Nov	2011	9.666732	65.435894	232692.9	8930479.9
BALSA ABUNA	Anopheles darlingi	1	Nov	2011	9.666732	65.435894	232692.9	8930479.9
BALSA ABUNA	Anopheles darlingi	1	Nov	2011	9.666732	65.435894	232692.9	8930479.9
BALSA ABUNA	Anopheles darlingi	1	Nov	2011	9.666732	65.435894	232692.9	8930479.9
BALSA ABUNA	Anopheles darlingi	1	Nov	2011	9.666732	65.435894	232692.9	8930479.9
BALSA ABUNA	Anopheles darlingi	4	Jul	2011	9.666732	65.435894	232692.9	8930479.9
ESTACAO ECOLOGICA MOJICA	Anopheles triannulatus	29	Jun	2011	9.568201	65.024437	277800.2	8941675.4
ESTACAO ECOLOGICA MOJICA	Anopheles darlingi	24	Dec	2011	9.568201	65.024437	277800.2	8941675.4
ESTACAO ECOLOGICA MOJICA	Anopheles darlingi	27	Sep	2011	9.568201	65.024437	277800.2	8941675.4
ESTACAO ECOLOGICA MOJICA	Anopheles darlingi	27	Sep	2011	9.568201	65.024437	277800.2	8941675.4
ESTACAO ECOLOGICA MOJICA	Anopheles darlingi	27	Sep	2011	9.568201	65.024437	277800.2	8941675.4
ESTACAO ECOLOGICA MOJICA	Anopheles darlingi	27	Sep	2011	9.568201	65.024437	277800.2	8941675.4
ESTACAO ECOLOGICA MOJICA	Anopheles darlingi	27	Sep	2011	9.568201	65.024437	277800.2	8941675.4
ESTACAO ECOLOGICA MOJICA	Anopheles darlingi	27	Sep	2011	9.568201	65.024437	277800.2	8941675.4
ESTACAO ECOLOGICA MOJICA	Anopheles darlingi	27	Sep	2011	9.568201	65.024437	277800.2	8941675.4
ESTACAO ECOLOGICA MOJICA	Anopheles darlingi	27	Sep	2011	9.568201	65.024437	277800.2	8941675.4
ESTACAO ECOLOGICA MOJICA	Anopheles darlingi	27	Sep	2011	9.568201	65.024437	277800.2	8941675.4
ESTACAO ECOLOGICA MOJICA	Anopheles darlingi	27	Sep	2011	9.568201	65.024437	277800.2	8941675.4
ESTACAO ECOLOGICA MOJICA	Anopheles darlingi	27	Sep	2011	9.568201	65.024437	277800.2	8941675.4
ESTACAO ECOLOGICA MOJICA	Anopheles darlingi	27	Sep	2011	9.568201	65.024437	277800.2	8941675.4
ESTACAO ECOLOGICA MOJICA	Anopheles darlingi	27	Sep	2011	9.568201	65.024437	277800.2	8941675.4
ESTACAO ECOLOGICA MOJICA	Anopheles darlingi	27	Sep	2011	9.568201	65.024437	277800.2	8941675.4
ESTACAO ECOLOGICA MOJICA	Anopheles darlingi	27	Sep	2011	9.568201	65.024437	277800.2	8941675.4
ESTACAO ECOLOGICA MOJICA	Anopheles darlingi	27	Sep	2011	9.568201	65.024437	277800.2	8941675.4
ESTACAO ECOLOGICA MOJICA	Anopheles konderi	27	Sep	2011	9.568201	65.024437	277800.2	8941675.4
ESTACAO ECOLOGICA MOJICA	Anopheles darlingi	27	Jul	2011	9.568201	65.024437	277800.2	8941675.4
ESTACAO ECOLOGICA MOJICA	Anopheles darlingi	27	Jul	2011	9.568201	65.024437	277800.2	8941675.4
ESTACAO ECOLOGICA MOJICA	Anopheles darlingi	27	Jul	2011	9.568201	65.024437	277800.2	8941675.4
ESTACAO ECOLOGICA MOJICA	Anopheles darlingi	27	Jul	2011	9.568201	65.024437	277800.2	8941675.4
ESTACAO ECOLOGICA MOJICA	Anopheles darlingi	27	Jul	2011	9.568201	65.024437	277800.2	8941675.4
ESTACAO ECOLOGICA MOJICA	Anopheles darlingi	27	Jul	2011	9.568201	65.024437	277800.2	8941675.4
ESTACAO ECOLOGICA MOJICA	Anopheles darlingi	27	Jul	2011	9.568201	65.024437	277800.2	8941675.4
ESTACAO ECOLOGICA MOJICA	Anopheles darlingi	27	Jul	2011	9.568201	65.024437	277800.2	8941675.4
ESTACAO ECOLOGICA MOJICA	Anopheles darlingi	27	Jul	2011	9.568201	65.024437	277800.2	8941675.4
ESTACAO ECOLOGICA MOJICA	Anopheles darlingi	27	Jul	2011	9.568201	65.024437	277800.2	8941675.4
ESTACAO ECOLOGICA MOJICA	Anopheles darlingi	27	Jul	2011	9.568201	65.024437	277800.2	8941675.4
ESTACAO ECOLOGICA MOJICA	Anopheles darlingi	27	Jul	2011	9.568201	65.024437	277800.2	8941675.4
ESTACAO ECOLOGICA MOJICA	Anopheles konderi	24	Oct	2011	9.568201	65.024437	277800.2	8941675.4
ESTACAO ECOLOGICA MOJICA	Anopheles konderi	24	Oct	2011	9.568201	65.024437	277800.2	8941675.4
ESTACAO ECOLOGICA MOJICA	Anopheles konderi	24	Oct	2011	9.568201	65.024437	277800.2	8941675.4
ESTACAO ECOLOGICA MOJICA	Anopheles braziliensis	24	Oct	2011	9.568201	65.024437	277800.2	8941675.4
ESTACAO ECOLOGICA MOJICA	Anopheles nuneztovari	24	Oct	2011	9.568201	65.024437	277800.2	8941675.4
ESTACAO ECOLOGICA MOJICA	Anopheles nuneztovari	24	Oct	2011	9.568201	65.024437	277800.2	8941675.4
ESTACAO ECOLOGICA MOJICA	Anopheles nuneztovari	24	Oct	2011	9.568201	65.024437	277800.2	8941675.4
ESTACAO ECOLOGICA MOJICA	Anopheles triannulatus	24	Oct	2011	9.568201	65.024437	277800.2	8941675.4
FAZENDA RAMAL PRIMAVERA	Anopheles darlingi	16	Apr	2011	9.609937	65.107688	268687.1	8937003.3
FAZENDA RAMAL PRIMAVERA	Anopheles darlingi	16	Apr	2011	9.609937	65.107688	268687.1	8937003.3
FAZENDA RAMAL PRIMAVERA	Anopheles darlingi	16	Apr	2011	9.609937	65.107688	268687.1	8937003.3
FAZENDA RAMAL PRIMAVERA	Anopheles darlingi	16	Apr	2011	9.609937	65.107688	268687.1	8937003.3
FAZENDA RAMAL PRIMAVERA	Anopheles darlingi	16	Apr	2011	9.609937	65.107688	268687.1	8937003.3
FAZENDA RAMAL PRIMAVERA	Anopheles darlingi	16	Apr	2011	9.609937	65.107688	268687.1	8937003.3
FAZENDA RAMAL PRIMAVERA	Anopheles darlingi	16	Apr	2011	9.609937	65.107688	268687.1	8937003.3
FAZENDA RAMAL PRIMAVERA	Anopheles darlingi	16	Apr	2011	9.609937	65.107688	268687.1	8937003.3
FAZENDA RAMAL PRIMAVERA	Anopheles darlingi	16	Apr	2011	9.609937	65.107688	268687.1	8937003.3
FAZENDA RAMAL PRIMAVERA	Anopheles darlingi	16	Apr	2011	9.609937	65.107688	268687.1	8937003.3
FAZENDA RAMAL PRIMAVERA	Anopheles darlingi	16	Apr	2011	9.609937	65.107688	268687.1	8937003.3
FAZENDA RAMAL PRIMAVERA	Anopheles darlingi	16	Apr	2011	9.609937	65.107688	268687.1	8937003.3
FAZENDA RAMAL PRIMAVERA	Anopheles darlingi	16	Apr	2011	9.609937	65.107688	268687.1	8937003.3
FAZENDA RAMAL PRIMAVERA	Anopheles darlingi	16	Apr	2011	9.609937	65.107688	268687.1	8937003.3
FAZENDA RAMAL PRIMAVERA	Anopheles darlingi	16	Apr	2011	9.609937	65.107688	268687.1	8937003.3
FAZENDA RAMAL PRIMAVERA	Anopheles darlingi	16	Apr	2011	9.609937	65.107688	268687.1	8937003.3
FAZENDA RAMAL PRIMAVERA	Anopheles darlingi	16	Apr	2011	9.609937	65.107688	268687.1	8937003.3
FAZENDA RAMAL PRIMAVERA	Anopheles darlingi	16	Apr	2011	9.609937	65.107688	268687.1	8937003.3
FAZENDA RAMAL PRIMAVERA	Anopheles darlingi	16	Apr	2011	9.609937	65.107688	268687.1	8937003.3
FAZENDA RAMAL PRIMAVERA	Anopheles darlingi	16	Apr	2011	9.609937	65.107688	268687.1	8937003.3
FAZENDA RAMAL PRIMAVERA	Anopheles darlingi	16	Apr	2011	9.609937	65.107688	268687.1	8937003.3
FAZENDA RAMAL PRIMAVERA	Anopheles darlingi	16	Apr	2011	9.609937	65.107688	268687.1	8937003.3
FAZENDA RAMAL PRIMAVERA	Anopheles darlingi	16	Apr	2011	9.609937	65.107688	268687.1	8937003.3
FAZENDA RAMAL PRIMAVERA	Anopheles darlingi	16	Apr	2011	9.609937	65.107688	268687.1	8937003.3
FAZENDA RAMAL PRIMAVERA	Anopheles darlingi	16	Apr	2011	9.609937	65.107688	268687.1	8937003.3
FAZENDA RAMAL PRIMAVERA	Anopheles darlingi	16	Apr	2011	9.609937	65.107688	268687.1	8937003.3
FAZENDA RAMAL PRIMAVERA	Anopheles darlingi	16	Apr	2011	9.609937	65.107688	268687.1	8937003.3
FAZENDA RAMAL PRIMAVERA	Anopheles darlingi	16	Apr	2011	9.609937	65.107688	268687.1	8937003.3
FAZENDA RAMAL PRIMAVERA	Anopheles darlingi	16	Apr	2011	9.609937	65.107688	268687.1	8937003.3
FAZENDA RAMAL PRIMAVERA	Anopheles darlingi	16	Apr	2011	9.609937	65.107688	268687.1	8937003.3
FAZENDA RAMAL PRIMAVERA	Anopheles darlingi	16	Apr	2011	9.609937	65.107688	268687.1	8937003.3
FAZENDA RAMAL PRIMAVERA	Anopheles darlingi	16	Apr	2011	9.609937	65.107688	268687.1	8937003.3
FAZENDA RAMAL PRIMAVERA	Anopheles darlingi	16	Apr	2011	9.609937	65.107688	268687.1	8937003.3
FAZENDA RAMAL PRIMAVERA	Anopheles darlingi	16	Apr	2011	9.609937	65.107688	268687.1	8937003.3
FAZENDA RAMAL PRIMAVERA	Anopheles darlingi	16	Apr	2011	9.609937	65.107688	268687.1	8937003.3
FAZENDA RAMAL PRIMAVERA	Anopheles darlingi	16	Apr	2011	9.609937	65.107688	268687.1	8937003.3
FAZENDA RAMAL PRIMAVERA	Anopheles darlingi	16	Apr	2011	9.609937	65.107688	268687.1	8937003.3
FAZENDA RAMAL PRIMAVERA	Anopheles darlingi	15	Jun	2011	9.609937	65.107688	268687.1	8937003.3
FAZENDA RAMAL PRIMAVERA	Anopheles darlingi	15	Jun	2011	9.609937	65.107688	268687.1	8937003.3
FAZENDA RAMAL PRIMAVERA	Anopheles darlingi	15	Jun	2011	9.609937	65.107688	268687.1	8937003.3
FAZENDA RAMAL PRIMAVERA	Anopheles darlingi	15	Jun	2011	9.609937	65.107688	268687.1	8937003.3
FAZENDA RAMAL PRIMAVERA	Anopheles darlingi	15	Jun	2011	9.609937	65.107688	268687.1	8937003.3
FAZENDA RAMAL PRIMAVERA	Anopheles darlingi	15	Jun	2011	9.609937	65.107688	268687.1	8937003.3
FAZENDA RAMAL PRIMAVERA	Anopheles darlingi	15	Jun	2011	9.609937	65.107688	268687.1	8937003.3
FAZENDA RAMAL PRIMAVERA	Anopheles darlingi	15	Jun	2011	9.609937	65.107688	268687.1	8937003.3
FAZENDA RAMAL PRIMAVERA	Anopheles darlingi	15	Jun	2011	9.609937	65.107688	268687.1	8937003.3
FAZENDA RAMAL PRIMAVERA	Anopheles darlingi	15	Jun	2011	9.609937	65.107688	268687.1	8937003.3
FAZENDA RAMAL PRIMAVERA	Anopheles braziliensis	15	Jun	2011	9.609937	65.107688	268687.1	8937003.3
FAZENDA RAMAL PRIMAVERA	Anopheles braziliensis	15	Jun	2011	9.609937	65.107688	268687.1	8937003.3
FAZENDA RAMAL PRIMAVERA	Anopheles braziliensis	15	Jun	2011	9.609937	65.107688	268687.1	8937003.3
FAZENDA RAMAL PRIMAVERA	Anopheles braziliensis	15	Jun	2011	9.609937	65.107688	268687.1	8937003.3
FAZENDA RAMAL PRIMAVERA	Anopheles braziliensis	15	Jun	2011	9.609937	65.107688	268687.1	8937003.3
FAZENDA RAMAL PRIMAVERA	Anopheles braziliensis	15	Jun	2011	9.609937	65.107688	268687.1	8937003.3
FAZENDA RAMAL PRIMAVERA	Anopheles braziliensis	15	Jun	2011	9.609937	65.107688	268687.1	8937003.3
FAZENDA RAMAL PRIMAVERA	Anopheles braziliensis	15	Jun	2011	9.609937	65.107688	268687.1	8937003.3
FAZENDA RAMAL PRIMAVERA	Anopheles braziliensis	15	Jun	2011	9.609937	65.107688	268687.1	8937003.3
FAZENDA RAMAL PRIMAVERA	Anopheles braziliensis	15	Jun	2011	9.609937	65.107688	268687.1	8937003.3
FAZENDA RAMAL PRIMAVERA	Anopheles braziliensis	15	Jun	2011	9.609937	65.107688	268687.1	8937003.3
FAZENDA RAMAL PRIMAVERA	Anopheles braziliensis	15	Jun	2011	9.609937	65.107688	268687.1	8937003.3
FAZENDA RAMAL PRIMAVERA	Anopheles braziliensis	15	Jun	2011	9.609937	65.107688	268687.1	8937003.3
FAZENDA RAMAL PRIMAVERA	Anopheles braziliensis	15	Jun	2011	9.609937	65.107688	268687.1	8937003.3
FAZENDA RAMAL PRIMAVERA	Anopheles braziliensis	15	Jun	2011	9.609937	65.107688	268687.1	8937003.3
FAZENDA RAMAL PRIMAVERA	Anopheles braziliensis	15	Jun	2011	9.609937	65.107688	268687.1	8937003.3
FAZENDA RAMAL PRIMAVERA	Anopheles braziliensis	15	Jun	2011	9.609937	65.107688	268687.1	8937003.3
FAZENDA RAMAL PRIMAVERA	Anopheles braziliensis	15	Jun	2011	9.609937	65.107688	268687.1	8937003.3
FAZENDA RAMAL PRIMAVERA	Anopheles braziliensis	15	Jun	2011	9.609937	65.107688	268687.1	8937003.3
FAZENDA RAMAL PRIMAVERA	Anopheles braziliensis	15	Jun	2011	9.609937	65.107688	268687.1	8937003.3
FAZENDA RAMAL PRIMAVERA	Anopheles braziliensis	15	Jun	2011	9.609937	65.107688	268687.1	8937003.3
FAZENDA RAMAL PRIMAVERA	Anopheles braziliensis	15	Jun	2011	9.609937	65.107688	268687.1	8937003.3
FAZENDA RAMAL PRIMAVERA	Anopheles braziliensis	15	Jun	2011	9.609937	65.107688	268687.1	8937003.3
FAZENDA RAMAL PRIMAVERA	Anopheles braziliensis	15	Jun	2011	9.609937	65.107688	268687.1	8937003.3
FAZENDA RAMAL PRIMAVERA	Anopheles braziliensis	15	Jun	2011	9.609937	65.107688	268687.1	8937003.3
FAZENDA RAMAL PRIMAVERA	Anopheles braziliensis	15	Jun	2011	9.609937	65.107688	268687.1	8937003.3
FAZENDA RAMAL PRIMAVERA	Anopheles braziliensis	15	Jun	2011	9.609937	65.107688	268687.1	8937003.3
FAZENDA RAMAL PRIMAVERA	Anopheles braziliensis	15	Jun	2011	9.609937	65.107688	268687.1	8937003.3
FAZENDA RAMAL PRIMAVERA	Anopheles braziliensis	15	Jun	2011	9.609937	65.107688	268687.1	8937003.3
FAZENDA RAMAL PRIMAVERA	Anopheles braziliensis	15	Jun	2011	9.609937	65.107688	268687.1	8937003.3
FAZENDA RAMAL PRIMAVERA	Anopheles braziliensis	15	Jun	2011	9.609937	65.107688	268687.1	8937003.3
FAZENDA RAMAL PRIMAVERA	Anopheles braziliensis	15	Jun	2011	9.609937	65.107688	268687.1	8937003.3
FAZENDA RAMAL PRIMAVERA	Anopheles braziliensis	15	Jun	2011	9.609937	65.107688	268687.1	8937003.3
FAZENDA RAMAL PRIMAVERA	Anopheles braziliensis	15	Jun	2011	9.609937	65.107688	268687.1	8937003.3
FAZENDA RAMAL PRIMAVERA	Anopheles braziliensis	15	Jun	2011	9.609937	65.107688	268687.1	8937003.3
FAZENDA RAMAL PRIMAVERA	Anopheles braziliensis	15	Jun	2011	9.609937	65.107688	268687.1	8937003.3
FAZENDA RAMAL PRIMAVERA	Anopheles braziliensis	15	Jun	2011	9.609937	65.107688	268687.1	8937003.3
FAZENDA RAMAL PRIMAVERA	Anopheles braziliensis	15	Jun	2011	9.609937	65.107688	268687.1	8937003.3
FAZENDA RAMAL PRIMAVERA	Anopheles braziliensis	15	Jun	2011	9.609937	65.107688	268687.1	8937003.3
FAZENDA RAMAL PRIMAVERA	Anopheles braziliensis	15	Jun	2011	9.609937	65.107688	268687.1	8937003.3
FAZENDA RAMAL PRIMAVERA	Anopheles braziliensis	15	Jun	2011	9.609937	65.107688	268687.1	8937003.3
FAZENDA RAMAL PRIMAVERA	Anopheles braziliensis	15	Jun	2011	9.609937	65.107688	268687.1	8937003.3
FAZENDA RAMAL PRIMAVERA	Anopheles braziliensis	15	Jun	2011	9.609937	65.107688	268687.1	8937003.3
FAZENDA RAMAL PRIMAVERA	Anopheles braziliensis	15	Jun	2011	9.609937	65.107688	268687.1	8937003.3
FAZENDA RAMAL PRIMAVERA	Anopheles braziliensis	15	Jun	2011	9.609937	65.107688	268687.1	8937003.3
FAZENDA RAMAL PRIMAVERA	Anopheles braziliensis	15	Jun	2011	9.609937	65.107688	268687.1	8937003.3
FAZENDA RAMAL PRIMAVERA	Anopheles braziliensis	15	Jun	2011	9.609937	65.107688	268687.1	8937003.3
FAZENDA RAMAL PRIMAVERA	Anopheles braziliensis	15	Jun	2011	9.609937	65.107688	268687.1	8937003.3
FAZENDA RAMAL PRIMAVERA	Anopheles braziliensis	15	Jun	2011	9.609937	65.107688	268687.1	8937003.3
FAZENDA RAMAL PRIMAVERA	Anopheles nuneztovari	15	Jun	2011	9.609937	65.107688	268687.1	8937003.3
FAZENDA RAMAL PRIMAVERA	Anopheles nuneztovari	15	Jun	2011	9.609937	65.107688	268687.1	8937003.3
FAZENDA RAMAL PRIMAVERA	Anopheles nuneztovari	15	Jun	2011	9.609937	65.107688	268687.1	8937003.3
FAZENDA RAMAL PRIMAVERA	Anopheles triannulatus	15	Jun	2011	9.609937	65.107688	268687.1	8937003.3
FAZENDA RAMAL PRIMAVERA	Anopheles triannulatus	15	Jun	2011	9.609937	65.107688	268687.1	8937003.3
FAZENDA RAMAL PRIMAVERA	Anopheles triannulatus	15	Jun	2011	9.609937	65.107688	268687.1	8937003.3
FAZENDA RAMAL PRIMAVERA	Anopheles triannulatus	15	Jun	2011	9.609937	65.107688	268687.1	8937003.3
FAZENDA RAMAL PRIMAVERA	Anopheles triannulatus	15	Jun	2011	9.609937	65.107688	268687.1	8937003.3
FAZENDA RAMAL PRIMAVERA	Anopheles triannulatus	15	Jun	2011	9.609937	65.107688	268687.1	8937003.3
FAZENDA RAMAL PRIMAVERA	Anopheles triannulatus	15	Jun	2011	9.609937	65.107688	268687.1	8937003.3
FAZENDA RAMAL PRIMAVERA	Anopheles triannulatus	15	Jun	2011	9.609937	65.107688	268687.1	8937003.3
FAZENDA RAMAL PRIMAVERA	Anopheles triannulatus	15	Jun	2011	9.609937	65.107688	268687.1	8937003.3
FAZENDA RAMAL PRIMAVERA	Anopheles triannulatus	15	Jun	2011	9.609937	65.107688	268687.1	8937003.3
FAZENDA RAMAL PRIMAVERA	Anopheles triannulatus	15	Jun	2011	9.609937	65.107688	268687.1	8937003.3
FAZENDA RAMAL PRIMAVERA	Anopheles triannulatus	15	Jun	2011	9.609937	65.107688	268687.1	8937003.3
FAZENDA RAMAL PRIMAVERA	Anopheles triannulatus	15	Jun	2011	9.609937	65.107688	268687.1	8937003.3
FAZENDA RAMAL PRIMAVERA	Anopheles triannulatus	15	Jun	2011	9.609937	65.107688	268687.1	8937003.3
FAZENDA RAMAL PRIMAVERA	Anopheles triannulatus	15	Jun	2011	9.609937	65.107688	268687.1	8937003.3
FAZENDA RAMAL PRIMAVERA	Anopheles triannulatus	15	Jun	2011	9.609937	65.107688	268687.1	8937003.3
FAZENDA RAMAL PRIMAVERA	Anopheles triannulatus	15	Jun	2011	9.609937	65.107688	268687.1	8937003.3
FAZENDA RAMAL PRIMAVERA	Anopheles triannulatus	15	Jun	2011	9.609937	65.107688	268687.1	8937003.3
FAZENDA RAMAL PRIMAVERA	Anopheles triannulatus	15	Jun	2011	9.609937	65.107688	268687.1	8937003.3
FAZENDA RAMAL PRIMAVERA	Anopheles triannulatus	15	Jun	2011	9.609937	65.107688	268687.1	8937003.3
FAZENDA RAMAL PRIMAVERA	Anopheles triannulatus	15	Jun	2011	9.609937	65.107688	268687.1	8937003.3
FAZENDA RAMAL PRIMAVERA	Anopheles triannulatus	15	Jun	2011	9.609937	65.107688	268687.1	8937003.3
FAZENDA RAMAL PRIMAVERA	Anopheles triannulatus	15	Jun	2011	9.609937	65.107688	268687.1	8937003.3
FAZENDA RAMAL PRIMAVERA	Anopheles triannulatus	15	Jun	2011	9.609937	65.107688	268687.1	8937003.3
FAZENDA RAMAL PRIMAVERA	Anopheles triannulatus	15	Jun	2011	9.609937	65.107688	268687.1	8937003.3
FAZENDA RAMAL PRIMAVERA	Anopheles triannulatus	15	Jun	2011	9.609937	65.107688	268687.1	8937003.3
FAZENDA RAMAL PRIMAVERA	Anopheles triannulatus	15	Jun	2011	9.609937	65.107688	268687.1	8937003.3
FAZENDA RAMAL PRIMAVERA	Anopheles triannulatus	15	Jun	2011	9.609937	65.107688	268687.1	8937003.3
FAZENDA RAMAL PRIMAVERA	Anopheles triannulatus	15	Jun	2011	9.609937	65.107688	268687.1	8937003.3
FAZENDA RAMAL PRIMAVERA	Anopheles triannulatus	15	Jun	2011	9.609937	65.107688	268687.1	8937003.3
FAZENDA RAMAL PRIMAVERA	Anopheles triannulatus	15	Jun	2011	9.609937	65.107688	268687.1	8937003.3
FAZENDA RAMAL PRIMAVERA	Anopheles triannulatus	15	Jun	2011	9.609937	65.107688	268687.1	8937003.3
FAZENDA RAMAL PRIMAVERA	Anopheles triannulatus	15	Jun	2011	9.609937	65.107688	268687.1	8937003.3
FAZENDA RAMAL PRIMAVERA	Anopheles triannulatus	15	Jun	2011	9.609937	65.107688	268687.1	8937003.3
FAZENDA RAMAL PRIMAVERA	Anopheles triannulatus	15	Jun	2011	9.609937	65.107688	268687.1	8937003.3
FAZENDA RAMAL PRIMAVERA	Anopheles triannulatus	15	Jun	2011	9.609937	65.107688	268687.1	8937003.3
FAZENDA RAMAL PRIMAVERA	Anopheles triannulatus	15	Jun	2011	9.609937	65.107688	268687.1	8937003.3
FAZENDA RAMAL PRIMAVERA	Anopheles triannulatus	15	Jun	2011	9.609937	65.107688	268687.1	8937003.3
FAZENDA RAMAL PRIMAVERA	Anopheles triannulatus	15	Jun	2011	9.609937	65.107688	268687.1	8937003.3
FAZENDA RAMAL PRIMAVERA	Anopheles triannulatus	15	Jun	2011	9.609937	65.107688	268687.1	8937003.3
FAZENDA RAMAL PRIMAVERA	Anopheles triannulatus	15	Jun	2011	9.609937	65.107688	268687.1	8937003.3
FAZENDA RAMAL PRIMAVERA	Anopheles triannulatus	15	Jun	2011	9.609937	65.107688	268687.1	8937003.3
FAZENDA RAMAL PRIMAVERA	Anopheles triannulatus	15	Jun	2011	9.609937	65.107688	268687.1	8937003.3
FAZENDA RAMAL PRIMAVERA	Anopheles triannulatus	15	Jun	2011	9.609937	65.107688	268687.1	8937003.3
FAZENDA RAMAL PRIMAVERA	Anopheles triannulatus	15	Jun	2011	9.609937	65.107688	268687.1	8937003.3
FAZENDA RAMAL PRIMAVERA	Anopheles triannulatus	15	Jun	2011	9.609937	65.107688	268687.1	8937003.3
FAZENDA RAMAL PRIMAVERA	Anopheles triannulatus	15	Jun	2011	9.609937	65.107688	268687.1	8937003.3
FAZENDA RAMAL PRIMAVERA	Anopheles triannulatus	15	Jun	2011	9.609937	65.107688	268687.1	8937003.3
FAZENDA RAMAL PRIMAVERA	Anopheles triannulatus	15	Jun	2011	9.609937	65.107688	268687.1	8937003.3
FAZENDA RAMAL PRIMAVERA	Anopheles triannulatus	15	Jun	2011	9.609937	65.107688	268687.1	8937003.3
FAZENDA RAMAL PRIMAVERA	Anopheles triannulatus	15	Jun	2011	9.609937	65.107688	268687.1	8937003.3
FAZENDA RAMAL PRIMAVERA	Anopheles triannulatus	15	Jun	2011	9.609937	65.107688	268687.1	8937003.3
FAZENDA RAMAL PRIMAVERA	Anopheles triannulatus	15	Jun	2011	9.609937	65.107688	268687.1	8937003.3
FAZENDA RAMAL PRIMAVERA	Anopheles triannulatus	15	Jun	2011	9.609937	65.107688	268687.1	8937003.3
FAZENDA RAMAL PRIMAVERA	Anopheles triannulatus	15	Jun	2011	9.609937	65.107688	268687.1	8937003.3
FAZENDA RAMAL PRIMAVERA	Anopheles triannulatus	15	Jun	2011	9.609937	65.107688	268687.1	8937003.3
FAZENDA RAMAL PRIMAVERA	Anopheles triannulatus	15	Jun	2011	9.609937	65.107688	268687.1	8937003.3
FAZENDA RAMAL PRIMAVERA	Anopheles triannulatus	15	Jun	2011	9.609937	65.107688	268687.1	8937003.3
FAZENDA RAMAL PRIMAVERA	Anopheles triannulatus	15	Jun	2011	9.609937	65.107688	268687.1	8937003.3
FAZENDA RAMAL PRIMAVERA	Anopheles triannulatus	15	Jun	2011	9.609937	65.107688	268687.1	8937003.3
FAZENDA RAMAL PRIMAVERA	Anopheles triannulatus	15	Jun	2011	9.609937	65.107688	268687.1	8937003.3
FAZENDA RAMAL PRIMAVERA	Anopheles triannulatus	15	Jun	2011	9.609937	65.107688	268687.1	8937003.3
FAZENDA RAMAL PRIMAVERA	Anopheles triannulatus	15	Jun	2011	9.609937	65.107688	268687.1	8937003.3
FAZENDA RAMAL PRIMAVERA	Anopheles triannulatus	15	Jun	2011	9.609937	65.107688	268687.1	8937003.3
FAZENDA RAMAL PRIMAVERA	Anopheles triannulatus	15	Jun	2011	9.609937	65.107688	268687.1	8937003.3
FAZENDA RAMAL PRIMAVERA	Anopheles triannulatus	15	Jun	2011	9.609937	65.107688	268687.1	8937003.3
FAZENDA RAMAL PRIMAVERA	Anopheles triannulatus	15	Jun	2011	9.609937	65.107688	268687.1	8937003.3
FAZENDA RAMAL PRIMAVERA	Anopheles triannulatus	15	Jun	2011	9.609937	65.107688	268687.1	8937003.3
FAZENDA RAMAL PRIMAVERA	Anopheles triannulatus	15	Jun	2011	9.609937	65.107688	268687.1	8937003.3
FAZENDA RAMAL PRIMAVERA	Anopheles triannulatus	15	Jun	2011	9.609937	65.107688	268687.1	8937003.3
FAZENDA RAMAL PRIMAVERA	Anopheles triannulatus	15	Jun	2011	9.609937	65.107688	268687.1	8937003.3
FAZENDA RAMAL PRIMAVERA	Anopheles triannulatus	15	Jun	2011	9.609937	65.107688	268687.1	8937003.3
FAZENDA RAMAL PRIMAVERA	Anopheles braziliensis	2	Aug	2011	9.609937	65.107688	268687.1	8937003.3
FAZENDA RAMAL PRIMAVERA	Anopheles braziliensis	0	Aug	2011	9.609937	65.107688	268687.1	8937003.3
FAZENDA RAMAL PRIMAVERA	Anopheles braziliensis	0	Aug	2011	9.609937	65.107688	268687.1	8937003.3
FAZENDA RAMAL PRIMAVERA	Anopheles braziliensis	0	Aug	2011	9.609937	65.107688	268687.1	8937003.3
FAZENDA RAMAL PRIMAVERA	Anopheles braziliensis	0	Aug	2011	9.609937	65.107688	268687.1	8937003.3
FAZENDA RAMAL PRIMAVERA	Anopheles braziliensis	0	Aug	2011	9.609937	65.107688	268687.1	8937003.3
FAZENDA RAMAL PRIMAVERA	Anopheles braziliensis	0	Aug	2011	9.609937	65.107688	268687.1	8937003.3
FAZENDA RAMAL PRIMAVERA	Anopheles braziliensis	0	Aug	2011	9.609937	65.107688	268687.1	8937003.3
FAZENDA RAMAL PRIMAVERA	Anopheles braziliensis	0	Aug	2011	9.609937	65.107688	268687.1	8937003.3
FAZENDA RAMAL PRIMAVERA	Anopheles braziliensis	0	Aug	2011	9.609937	65.107688	268687.1	8937003.3
FAZENDA RAMAL PRIMAVERA	Anopheles braziliensis	0	Aug	2011	9.609937	65.107688	268687.1	8937003.3
FAZENDA RAMAL PRIMAVERA	Anopheles braziliensis	0	Aug	2011	9.609937	65.107688	268687.1	8937003.3
FAZENDA RAMAL PRIMAVERA	Anopheles braziliensis	0	Aug	2011	9.609937	65.107688	268687.1	8937003.3
FAZENDA RAMAL PRIMAVERA	Anopheles braziliensis	0	Aug	2011	9.609937	65.107688	268687.1	8937003.3
FAZENDA RAMAL PRIMAVERA	Anopheles braziliensis	0	Aug	2011	9.609937	65.107688	268687.1	8937003.3
FAZENDA RAMAL PRIMAVERA	Anopheles braziliensis	0	Aug	2011	9.609937	65.107688	268687.1	8937003.3
FAZENDA RAMAL PRIMAVERA	Anopheles braziliensis	0	Aug	2011	9.609937	65.107688	268687.1	8937003.3
FAZENDA RAMAL PRIMAVERA	Anopheles braziliensis	0	Aug	2011	9.609937	65.107688	268687.1	8937003.3
FAZENDA RAMAL PRIMAVERA	Anopheles braziliensis	0	Aug	2011	9.609937	65.107688	268687.1	8937003.3
FAZENDA RAMAL PRIMAVERA	Anopheles braziliensis	0	Aug	2011	9.609937	65.107688	268687.1	8937003.3
FAZENDA RAMAL PRIMAVERA	Anopheles braziliensis	0	Aug	2011	9.609937	65.107688	268687.1	8937003.3
FAZENDA RAMAL PRIMAVERA	Anopheles braziliensis	0	Aug	2011	9.609937	65.107688	268687.1	8937003.3
FAZENDA RAMAL PRIMAVERA	Anopheles braziliensis	0	Aug	2011	9.609937	65.107688	268687.1	8937003.3
FAZENDA RAMAL PRIMAVERA	Anopheles braziliensis	0	Aug	2011	9.609937	65.107688	268687.1	8937003.3
FAZENDA RAMAL PRIMAVERA	Anopheles braziliensis	0	Aug	2011	9.609937	65.107688	268687.1	8937003.3
FAZENDA RAMAL PRIMAVERA	Anopheles braziliensis	0	Aug	2011	9.609937	65.107688	268687.1	8937003.3
FAZENDA RAMAL PRIMAVERA	Anopheles braziliensis	0	Aug	2011	9.609937	65.107688	268687.1	8937003.3
FAZENDA RAMAL PRIMAVERA	Anopheles braziliensis	0	Aug	2011	9.609937	65.107688	268687.1	8937003.3
FAZENDA RAMAL PRIMAVERA	Anopheles braziliensis	0	Aug	2011	9.609937	65.107688	268687.1	8937003.3
FAZENDA RAMAL PRIMAVERA	Anopheles braziliensis	0	Aug	2011	9.609937	65.107688	268687.1	8937003.3
FAZENDA RAMAL PRIMAVERA	Anopheles braziliensis	0	Aug	2011	9.609937	65.107688	268687.1	8937003.3
FAZENDA RAMAL PRIMAVERA	Anopheles braziliensis	0	Aug	2011	9.609937	65.107688	268687.1	8937003.3
FAZENDA RAMAL PRIMAVERA	Anopheles braziliensis	0	Aug	2011	9.609937	65.107688	268687.1	8937003.3
FAZENDA RAMAL PRIMAVERA	Anopheles braziliensis	0	Aug	2011	9.609937	65.107688	268687.1	8937003.3
FAZENDA RAMAL PRIMAVERA	Anopheles braziliensis	0	Aug	2011	9.609937	65.107688	268687.1	8937003.3
FAZENDA RAMAL PRIMAVERA	Anopheles darlingi	0	Aug	2011	9.609937	65.107688	268687.1	8937003.3
FAZENDA RAMAL PRIMAVERA	Anopheles darlingi	0	Aug	2011	9.609937	65.107688	268687.1	8937003.3
FAZENDA RAMAL PRIMAVERA	Anopheles darlingi	0	Aug	2011	9.609937	65.107688	268687.1	8937003.3
FAZENDA RAMAL PRIMAVERA	Anopheles darlingi	0	Aug	2011	9.609937	65.107688	268687.1	8937003.3
FAZENDA RAMAL PRIMAVERA	Anopheles darlingi	0	Aug	2011	9.609937	65.107688	268687.1	8937003.3
FAZENDA RAMAL PRIMAVERA	Anopheles darlingi	0	Aug	2011	9.609937	65.107688	268687.1	8937003.3
FAZENDA RAMAL PRIMAVERA	Anopheles darlingi	0	Aug	2011	9.609937	65.107688	268687.1	8937003.3
FAZENDA RAMAL PRIMAVERA	Anopheles darlingi	0	Aug	2011	9.609937	65.107688	268687.1	8937003.3
FAZENDA RAMAL PRIMAVERA	Anopheles darlingi	0	Aug	2011	9.609937	65.107688	268687.1	8937003.3
FAZENDA RAMAL PRIMAVERA	Anopheles darlingi	0	Aug	2011	9.609937	65.107688	268687.1	8937003.3
FAZENDA RAMAL PRIMAVERA	Anopheles darlingi	0	Aug	2011	9.609937	65.107688	268687.1	8937003.3
FAZENDA RAMAL PRIMAVERA	Anopheles darlingi	0	Aug	2011	9.609937	65.107688	268687.1	8937003.3
FAZENDA RAMAL PRIMAVERA	Anopheles darlingi	0	Aug	2011	9.609937	65.107688	268687.1	8937003.3
FAZENDA RAMAL PRIMAVERA	Anopheles darlingi	0	Aug	2011	9.609937	65.107688	268687.1	8937003.3
FAZENDA RAMAL PRIMAVERA	Anopheles konderi	0	Aug	2011	9.609937	65.107688	268687.1	8937003.3
FAZENDA RAMAL PRIMAVERA	Anopheles triannulatus	0	Aug	2011	9.609937	65.107688	268687.1	8937003.3
FAZENDA RAMAL PRIMAVERA	Anopheles triannulatus	0	Aug	2011	9.609937	65.107688	268687.1	8937003.3
FAZENDA RAMAL PRIMAVERA	Anopheles triannulatus	0	Aug	2011	9.609937	65.107688	268687.1	8937003.3
FAZENDA RAMAL PRIMAVERA	Anopheles triannulatus	0	Aug	2011	9.609937	65.107688	268687.1	8937003.3
FAZENDA RAMAL PRIMAVERA	Anopheles triannulatus	0	Aug	2011	9.609937	65.107688	268687.1	8937003.3
FAZENDA RAMAL PRIMAVERA	Anopheles triannulatus	0	Aug	2011	9.609937	65.107688	268687.1	8937003.3
FAZENDA RAMAL PRIMAVERA	Anopheles triannulatus	0	Aug	2011	9.609937	65.107688	268687.1	8937003.3
FAZENDA RAMAL PRIMAVERA	Anopheles triannulatus	0	Aug	2011	9.609937	65.107688	268687.1	8937003.3
FAZENDA RAMAL PRIMAVERA	Anopheles triannulatus	0	Aug	2011	9.609937	65.107688	268687.1	8937003.3
FAZENDA RAMAL PRIMAVERA	Anopheles triannulatus	0	Aug	2011	9.609937	65.107688	268687.1	8937003.3
FAZENDA RAMAL PRIMAVERA	Anopheles triannulatus	0	Aug	2011	9.609937	65.107688	268687.1	8937003.3
FAZENDA RAMAL PRIMAVERA	Anopheles triannulatus	0	Aug	2011	9.609937	65.107688	268687.1	8937003.3
FAZENDA RAMAL PRIMAVERA	Anopheles triannulatus	0	Aug	2011	9.609937	65.107688	268687.1	8937003.3
FAZENDA RAMAL PRIMAVERA	Anopheles triannulatus	0	Aug	2011	9.609937	65.107688	268687.1	8937003.3
FAZENDA RAMAL PRIMAVERA	Anopheles triannulatus	0	Aug	2011	9.609937	65.107688	268687.1	8937003.3
FAZENDA RAMAL PRIMAVERA	Anopheles darlingi	8	Sep	2011	9.609937	65.107688	268687.1	8937003.3
FAZENDA RAMAL PRIMAVERA	Anopheles darlingi	8	Sep	2011	9.609937	65.107688	268687.1	8937003.3
FAZENDA RAMAL PRIMAVERA	Anopheles darlingi	8	Sep	2011	9.609937	65.107688	268687.1	8937003.3
FAZENDA RAMAL PRIMAVERA	Anopheles darlingi	8	Sep	2011	9.609937	65.107688	268687.1	8937003.3
FAZENDA RAMAL PRIMAVERA	Anopheles darlingi	8	Sep	2011	9.609937	65.107688	268687.1	8937003.3
FAZENDA RAMAL PRIMAVERA	Anopheles darlingi	8	Sep	2011	9.609937	65.107688	268687.1	8937003.3
FAZENDA RAMAL PRIMAVERA	Anopheles darlingi	8	Sep	2011	9.609937	65.107688	268687.1	8937003.3
FAZENDA RAMAL PRIMAVERA	Anopheles darlingi	8	Sep	2011	9.609937	65.107688	268687.1	8937003.3
FAZENDA RAMAL PRIMAVERA	Anopheles darlingi	8	Sep	2011	9.609937	65.107688	268687.1	8937003.3
FAZENDA RAMAL PRIMAVERA	Anopheles darlingi	8	Sep	2011	9.609937	65.107688	268687.1	8937003.3
FAZENDA RAMAL PRIMAVERA	Anopheles darlingi	8	Sep	2011	9.609937	65.107688	268687.1	8937003.3
FAZENDA RAMAL PRIMAVERA	Anopheles darlingi	8	Sep	2011	9.609937	65.107688	268687.1	8937003.3
FAZENDA RAMAL PRIMAVERA	Anopheles darlingi	8	Sep	2011	9.609937	65.107688	268687.1	8937003.3
FAZENDA RAMAL PRIMAVERA	Anopheles darlingi	8	Sep	2011	9.609937	65.107688	268687.1	8937003.3
FAZENDA RAMAL PRIMAVERA	Anopheles darlingi	8	Sep	2011	9.609937	65.107688	268687.1	8937003.3
FAZENDA RAMAL PRIMAVERA	Anopheles darlingi	8	Sep	2011	9.609937	65.107688	268687.1	8937003.3
FAZENDA RAMAL PRIMAVERA	Anopheles darlingi	8	Sep	2011	9.609937	65.107688	268687.1	8937003.3
FAZENDA RAMAL PRIMAVERA	Anopheles darlingi	8	Sep	2011	9.609937	65.107688	268687.1	8937003.3
FAZENDA RAMAL PRIMAVERA	Anopheles darlingi	8	Sep	2011	9.609937	65.107688	268687.1	8937003.3
FAZENDA RAMAL PRIMAVERA	Anopheles darlingi	8	Sep	2011	9.609937	65.107688	268687.1	8937003.3
FAZENDA RAMAL PRIMAVERA	Anopheles darlingi	8	Sep	2011	9.609937	65.107688	268687.1	8937003.3
FAZENDA RAMAL PRIMAVERA	Anopheles darlingi	8	Sep	2011	9.609937	65.107688	268687.1	8937003.3
FAZENDA RAMAL PRIMAVERA	Anopheles darlingi	8	Sep	2011	9.609937	65.107688	268687.1	8937003.3
FAZENDA RAMAL PRIMAVERA	Anopheles darlingi	8	Sep	2011	9.609937	65.107688	268687.1	8937003.3
FAZENDA RAMAL PRIMAVERA	Anopheles darlingi	8	Sep	2011	9.609937	65.107688	268687.1	8937003.3
FAZENDA RAMAL PRIMAVERA	Anopheles braziliensis	8	Sep	2011	9.609937	65.107688	268687.1	8937003.3
FAZENDA RAMAL PRIMAVERA	Anopheles nuneztovari	8	Sep	2011	9.609937	65.107688	268687.1	8937003.3
FAZENDA RAMAL PRIMAVERA	Anopheles darlingi	6	Oct	2011	9.609937	65.107688	268687.1	8937003.3
FAZENDA RAMAL PRIMAVERA	Anopheles darlingi	6	Oct	2011	9.609937	65.107688	268687.1	8937003.3
FAZENDA RAMAL PRIMAVERA	Anopheles darlingi	6	Oct	2011	9.609937	65.107688	268687.1	8937003.3
FAZENDA RAMAL PRIMAVERA	Anopheles darlingi	6	Oct	2011	9.609937	65.107688	268687.1	8937003.3
FAZENDA RAMAL PRIMAVERA	Anopheles darlingi	6	Oct	2011	9.609937	65.107688	268687.1	8937003.3
FAZENDA RAMAL PRIMAVERA	Anopheles darlingi	6	Oct	2011	9.609937	65.107688	268687.1	8937003.3
FAZENDA RAMAL PRIMAVERA	Anopheles darlingi	6	Oct	2011	9.609937	65.107688	268687.1	8937003.3
FAZENDA RAMAL PRIMAVERA	Anopheles darlingi	6	Oct	2011	9.609937	65.107688	268687.1	8937003.3
FAZENDA RAMAL PRIMAVERA	Anopheles darlingi	6	Oct	2011	9.609937	65.107688	268687.1	8937003.3
FAZENDA RAMAL PRIMAVERA	Anopheles darlingi	6	Oct	2011	9.609937	65.107688	268687.1	8937003.3
FAZENDA RAMAL PRIMAVERA	Anopheles darlingi	6	Oct	2011	9.609937	65.107688	268687.1	8937003.3
FAZENDA RAMAL PRIMAVERA	Anopheles darlingi	6	Oct	2011	9.609937	65.107688	268687.1	8937003.3
FAZENDA RAMAL PRIMAVERA	Anopheles darlingi	6	Oct	2011	9.609937	65.107688	268687.1	8937003.3
FAZENDA RAMAL PRIMAVERA	Anopheles darlingi	6	Oct	2011	9.609937	65.107688	268687.1	8937003.3
FAZENDA RAMAL PRIMAVERA	Anopheles darlingi	6	Oct	2011	9.609937	65.107688	268687.1	8937003.3
FAZENDA RAMAL PRIMAVERA	Anopheles darlingi	6	Oct	2011	9.609937	65.107688	268687.1	8937003.3
FAZENDA RAMAL PRIMAVERA	Anopheles darlingi	6	Oct	2011	9.609937	65.107688	268687.1	8937003.3
FAZENDA RAMAL PRIMAVERA	Anopheles darlingi	6	Oct	2011	9.609937	65.107688	268687.1	8937003.3
FAZENDA RAMAL PRIMAVERA	Anopheles darlingi	6	Oct	2011	9.609937	65.107688	268687.1	8937003.3
FAZENDA RAMAL PRIMAVERA	Anopheles darlingi	6	Oct	2011	9.609937	65.107688	268687.1	8937003.3
FAZENDA RAMAL PRIMAVERA	Anopheles darlingi	6	Oct	2011	9.609937	65.107688	268687.1	8937003.3
FAZENDA RAMAL PRIMAVERA	Anopheles darlingi	6	Oct	2011	9.609937	65.107688	268687.1	8937003.3
FAZENDA RAMAL PRIMAVERA	Anopheles darlingi	2	Nov	2011	9.609937	65.107688	268687.1	8937003.3
FAZENDA RAMAL PRIMAVERA	Anopheles darlingi	2	Nov	2011	9.609937	65.107688	268687.1	8937003.3
FAZENDA RAMAL PRIMAVERA	Anopheles darlingi	2	Nov	2011	9.609937	65.107688	268687.1	8937003.3
FAZENDA RAMAL PRIMAVERA	Anopheles darlingi	2	Nov	2011	9.609937	65.107688	268687.1	8937003.3
FAZENDA RAMAL PRIMAVERA	Anopheles darlingi	2	Nov	2011	9.609937	65.107688	268687.1	8937003.3
FAZENDA RAMAL PRIMAVERA	Anopheles darlingi	2	Nov	2011	9.609937	65.107688	268687.1	8937003.3
FAZENDA RAMAL PRIMAVERA	Anopheles darlingi	2	Nov	2011	9.609937	65.107688	268687.1	8937003.3
FAZENDA RAMAL PRIMAVERA	Anopheles darlingi	2	Nov	2011	9.609937	65.107688	268687.1	8937003.3
FAZENDA RAMAL PRIMAVERA	Anopheles darlingi	2	Nov	2011	9.609937	65.107688	268687.1	8937003.3
FAZENDA RAMAL PRIMAVERA	Anopheles darlingi	2	Nov	2011	9.609937	65.107688	268687.1	8937003.3
FAZENDA RAMAL PRIMAVERA	Anopheles darlingi	2	Nov	2011	9.609937	65.107688	268687.1	8937003.3
FAZENDA RAMAL PRIMAVERA	Anopheles darlingi	2	Nov	2011	9.609937	65.107688	268687.1	8937003.3
FAZENDA RAMAL PRIMAVERA	Anopheles darlingi	2	Nov	2011	9.609937	65.107688	268687.1	8937003.3
FAZENDA RAMAL PRIMAVERA	Anopheles darlingi	2	Nov	2011	9.609937	65.107688	268687.1	8937003.3
FAZENDA RAMAL PRIMAVERA	Anopheles darlingi	2	Nov	2011	9.609937	65.107688	268687.1	8937003.3
FAZENDA RAMAL PRIMAVERA	Anopheles darlingi	2	Nov	2011	9.609937	65.107688	268687.1	8937003.3
FAZENDA RAMAL PRIMAVERA	Anopheles darlingi	2	Nov	2011	9.609937	65.107688	268687.1	8937003.3
FAZENDA RAMAL PRIMAVERA	Anopheles darlingi	2	Nov	2011	9.609937	65.107688	268687.1	8937003.3
FAZENDA RAMAL PRIMAVERA	Anopheles darlingi	2	Nov	2011	9.609937	65.107688	268687.1	8937003.3
FAZENDA RAMAL PRIMAVERA	Anopheles darlingi	2	Nov	2011	9.609937	65.107688	268687.1	8937003.3
FAZENDA RAMAL PRIMAVERA	Anopheles darlingi	2	Nov	2011	9.609937	65.107688	268687.1	8937003.3
FAZENDA RAMAL PRIMAVERA	Anopheles darlingi	2	Nov	2011	9.609937	65.107688	268687.1	8937003.3
FAZENDA RAMAL PRIMAVERA	Anopheles darlingi	2	Nov	2011	9.609937	65.107688	268687.1	8937003.3
FAZENDA RAMAL PRIMAVERA	Anopheles darlingi	2	Nov	2011	9.609937	65.107688	268687.1	8937003.3
FAZENDA RAMAL PRIMAVERA	Anopheles darlingi	2	Nov	2011	9.609937	65.107688	268687.1	8937003.3
FAZENDA RAMAL PRIMAVERA	Anopheles darlingi	2	Nov	2011	9.609937	65.107688	268687.1	8937003.3
FAZENDA RAMAL PRIMAVERA	Anopheles darlingi	2	Nov	2011	9.609937	65.107688	268687.1	8937003.3
FAZENDA RAMAL PRIMAVERA	Anopheles darlingi	2	Nov	2011	9.609937	65.107688	268687.1	8937003.3
FAZENDA RAMAL PRIMAVERA	Anopheles darlingi	2	Nov	2011	9.609937	65.107688	268687.1	8937003.3
FAZENDA RAMAL PRIMAVERA	Anopheles darlingi	2	Nov	2011	9.609937	65.107688	268687.1	8937003.3
FAZENDA RAMAL PRIMAVERA	Anopheles darlingi	2	Nov	2011	9.609937	65.107688	268687.1	8937003.3
FAZENDA RAMAL PRIMAVERA	Anopheles darlingi	2	Nov	2011	9.609937	65.107688	268687.1	8937003.3
FAZENDA RAMAL PRIMAVERA	Anopheles darlingi	2	Nov	2011	9.609937	65.107688	268687.1	8937003.3
FAZENDA RAMAL PRIMAVERA	Anopheles darlingi	2	Nov	2011	9.609937	65.107688	268687.1	8937003.3
FAZENDA RAMAL PRIMAVERA	Anopheles darlingi	2	Nov	2011	9.609937	65.107688	268687.1	8937003.3
FAZENDA RAMAL PRIMAVERA	Anopheles darlingi	2	Nov	2011	9.609937	65.107688	268687.1	8937003.3
FAZENDA RAMAL PRIMAVERA	Anopheles darlingi	2	Nov	2011	9.609937	65.107688	268687.1	8937003.3
FAZENDA RAMAL PRIMAVERA	Anopheles darlingi	2	Nov	2011	9.609937	65.107688	268687.1	8937003.3
FAZENDA RAMAL PRIMAVERA	Anopheles darlingi	2	Nov	2011	9.609937	65.107688	268687.1	8937003.3
FAZENDA RAMAL PRIMAVERA	Anopheles darlingi	2	Nov	2011	9.609937	65.107688	268687.1	8937003.3
FAZENDA RAMAL PRIMAVERA	Anopheles darlingi	2	Nov	2011	9.609937	65.107688	268687.1	8937003.3
FAZENDA RAMAL PRIMAVERA	Anopheles darlingi	2	Nov	2011	9.609937	65.107688	268687.1	8937003.3
FAZENDA RAMAL PRIMAVERA	Anopheles darlingi	2	Nov	2011	9.609937	65.107688	268687.1	8937003.3
FAZENDA RAMAL PRIMAVERA	Anopheles darlingi	2	Nov	2011	9.609937	65.107688	268687.1	8937003.3
FAZENDA RAMAL PRIMAVERA	Anopheles darlingi	2	Nov	2011	9.609937	65.107688	268687.1	8937003.3
FAZENDA RAMAL PRIMAVERA	Anopheles darlingi	2	Nov	2011	9.609937	65.107688	268687.1	8937003.3
FAZENDA RAMAL PRIMAVERA	Anopheles darlingi	2	Nov	2011	9.609937	65.107688	268687.1	8937003.3
FAZENDA RAMAL PRIMAVERA	Anopheles darlingi	2	Nov	2011	9.609937	65.107688	268687.1	8937003.3
FAZENDA RAMAL PRIMAVERA	Anopheles darlingi	2	Nov	2011	9.609937	65.107688	268687.1	8937003.3
FAZENDA RAMAL PRIMAVERA	Anopheles darlingi	2	Nov	2011	9.609937	65.107688	268687.1	8937003.3
FAZENDA RAMAL PRIMAVERA	Anopheles darlingi	2	Nov	2011	9.609937	65.107688	268687.1	8937003.3
FAZENDA RAMAL PRIMAVERA	Anopheles darlingi	2	Nov	2011	9.609937	65.107688	268687.1	8937003.3
FAZENDA RAMAL PRIMAVERA	Anopheles darlingi	2	Nov	2011	9.609937	65.107688	268687.1	8937003.3
FAZENDA RAMAL PRIMAVERA	Anopheles darlingi	2	Nov	2011	9.609937	65.107688	268687.1	8937003.3
FAZENDA RAMAL PRIMAVERA	Anopheles darlingi	2	Nov	2011	9.609937	65.107688	268687.1	8937003.3
FAZENDA RAMAL PRIMAVERA	Anopheles darlingi	2	Nov	2011	9.609937	65.107688	268687.1	8937003.3
FAZENDA RAMAL PRIMAVERA	Anopheles darlingi	2	Nov	2011	9.609937	65.107688	268687.1	8937003.3
FAZENDA RAMAL PRIMAVERA	Anopheles darlingi	2	Nov	2011	9.609937	65.107688	268687.1	8937003.3
FAZENDA RAMAL PRIMAVERA	Anopheles darlingi	2	Nov	2011	9.609937	65.107688	268687.1	8937003.3
FAZENDA RAMAL PRIMAVERA	Anopheles darlingi	2	Nov	2011	9.609937	65.107688	268687.1	8937003.3
FAZENDA RAMAL PRIMAVERA	Anopheles darlingi	2	Nov	2011	9.609937	65.107688	268687.1	8937003.3
FAZENDA RAMAL PRIMAVERA	Anopheles darlingi	2	Nov	2011	9.609937	65.107688	268687.1	8937003.3
FAZENDA RAMAL PRIMAVERA	Anopheles darlingi	2	Nov	2011	9.609937	65.107688	268687.1	8937003.3
FAZENDA RAMAL PRIMAVERA	Anopheles darlingi	2	Nov	2011	9.609937	65.107688	268687.1	8937003.3
FAZENDA RAMAL PRIMAVERA	Anopheles darlingi	2	Nov	2011	9.609937	65.107688	268687.1	8937003.3
FAZENDA RAMAL PRIMAVERA	Anopheles darlingi	2	Nov	2011	9.609937	65.107688	268687.1	8937003.3
FAZENDA RAMAL PRIMAVERA	Anopheles darlingi	2	Nov	2011	9.609937	65.107688	268687.1	8937003.3
FAZENDA RAMAL PRIMAVERA	Anopheles darlingi	2	Nov	2011	9.609937	65.107688	268687.1	8937003.3
FAZENDA RAMAL PRIMAVERA	Anopheles darlingi	2	Nov	2011	9.609937	65.107688	268687.1	8937003.3
FAZENDA RAMAL PRIMAVERA	Anopheles darlingi	2	Nov	2011	9.609937	65.107688	268687.1	8937003.3
FAZENDA RAMAL PRIMAVERA	Anopheles darlingi	2	Nov	2011	9.609937	65.107688	268687.1	8937003.3
FAZENDA RAMAL PRIMAVERA	Anopheles darlingi	2	Nov	2011	9.609937	65.107688	268687.1	8937003.3
FAZENDA RAMAL PRIMAVERA	Anopheles darlingi	2	Nov	2011	9.609937	65.107688	268687.1	8937003.3
FAZENDA RAMAL PRIMAVERA	Anopheles darlingi	2	Nov	2011	9.609937	65.107688	268687.1	8937003.3
FAZENDA RAMAL PRIMAVERA	Anopheles darlingi	2	Nov	2011	9.609937	65.107688	268687.1	8937003.3
FAZENDA RAMAL PRIMAVERA	Anopheles darlingi	2	Nov	2011	9.609937	65.107688	268687.1	8937003.3
FAZENDA RAMAL PRIMAVERA	Anopheles darlingi	2	Nov	2011	9.609937	65.107688	268687.1	8937003.3
FAZENDA RAMAL PRIMAVERA	Anopheles darlingi	2	Nov	2011	9.609937	65.107688	268687.1	8937003.3
FAZENDA RAMAL PRIMAVERA	Anopheles darlingi	2	Nov	2011	9.609937	65.107688	268687.1	8937003.3
FAZENDA RAMAL PRIMAVERA	Anopheles darlingi	3	Nov	2011	9.609937	65.107688	268687.1	8937003.3
FAZENDA RAMAL PRIMAVERA	Anopheles darlingi	6	Jul	2011	9.609937	65.107688	268687.1	8937003.3
FAZENDA RAMAL PRIMAVERA	Anopheles darlingi	6	Jul	2011	9.609937	65.107688	268687.1	8937003.3
FAZENDA RAMAL PRIMAVERA	Anopheles darlingi	6	Jul	2011	9.609937	65.107688	268687.1	8937003.3
FAZENDA RAMAL PRIMAVERA	Anopheles darlingi	6	Jul	2011	9.609937	65.107688	268687.1	8937003.3
FAZENDA RAMAL PRIMAVERA	Anopheles darlingi	6	Jul	2011	9.609937	65.107688	268687.1	8937003.3
FAZENDA RAMAL PRIMAVERA	Anopheles darlingi	6	Jul	2011	9.609937	65.107688	268687.1	8937003.3
FAZENDA RAMAL PRIMAVERA	Anopheles darlingi	6	Jul	2011	9.609937	65.107688	268687.1	8937003.3
FAZENDA RAMAL PRIMAVERA	Anopheles darlingi	6	Jul	2011	9.609937	65.107688	268687.1	8937003.3
FAZENDA RAMAL PRIMAVERA	Anopheles darlingi	6	Jul	2011	9.609937	65.107688	268687.1	8937003.3
FAZENDA RAMAL PRIMAVERA	Anopheles darlingi	6	Jul	2011	9.609937	65.107688	268687.1	8937003.3
FAZENDA RAMAL PRIMAVERA	Anopheles darlingi	6	Jul	2011	9.609937	65.107688	268687.1	8937003.3
FAZENDA RAMAL PRIMAVERA	Anopheles triannulatus	0	Aug	2011	9.609937	65.107688	268687.1	8937003.3
IGARAPE JIRAU	Anopheles darlingi	22	Sep	2011	9.275528	64.6795	315516	8974250.1
IGARAPE JIRAU	Anopheles nuneztovari	22	Sep	2011	9.275528	64.6795	315516	8974250.1
IGARAPE JIRAU	Anopheles nuneztovari	22	Sep	2011	9.275528	64.6795	315516	8974250.1
IGARAPE JIRAU	Anopheles nuneztovari	22	Sep	2011	9.275528	64.6795	315516	8974250.1
IGARAPE JIRAU	Anopheles nuneztovari	22	Sep	2011	9.275528	64.6795	315516	8974250.1
IGARAPE JIRAU	Anopheles nuneztovari	22	Sep	2011	9.275528	64.6795	315516	8974250.1
IGARAPE JIRAU	Anopheles nuneztovari	22	Sep	2011	9.275528	64.6795	315516	8974250.1
IGARAPE JIRAU	Anopheles nuneztovari	22	Sep	2011	9.275528	64.6795	315516	8974250.1
IGARAPE JIRAU	Anopheles nuneztovari	22	Sep	2011	9.275528	64.6795	315516	8974250.1
IGARAPE JIRAU	Anopheles nuneztovari	22	Sep	2011	9.275528	64.6795	315516	8974250.1
IGARAPE JIRAU	Anopheles nuneztovari	22	Sep	2011	9.275528	64.6795	315516	8974250.1
IGARAPE JIRAU	Anopheles triannulatus	22	Sep	2011	9.275528	64.6795	315516	8974250.1
IGARAPE JIRAU	Anopheles triannulatus	22	Sep	2011	9.275528	64.6795	315516	8974250.1
IGARAPE JIRAU	Anopheles triannulatus	22	Sep	2011	9.275528	64.6795	315516	8974250.1
IGARAPE JIRAU	Anopheles braziliensis	31	Oct	2011	9.275528	64.6795	315516	8974250.1
IGARAPE JIRAU	Anopheles braziliensis	31	Oct	2011	9.275528	64.6795	315516	8974250.1
IGARAPE JIRAU	Anopheles braziliensis	31	Oct	2011	9.275528	64.6795	315516	8974250.1
IGARAPE JIRAU	Anopheles konderi	31	Oct	2011	9.275528	64.6795	315516	8974250.1
IGARAPE JIRAU	Anopheles konderi	31	Oct	2011	9.275528	64.6795	315516	8974250.1
IGARAPE JIRAU	Anopheles konderi	31	Oct	2011	9.275528	64.6795	315516	8974250.1
IGARAPE JIRAU	Anopheles konderi	31	Oct	2011	9.275528	64.6795	315516	8974250.1
IGARAPE JIRAU	Anopheles konderi	31	Oct	2011	9.275528	64.6795	315516	8974250.1
IGARAPE JIRAU	Anopheles konderi	31	Oct	2011	9.275528	64.6795	315516	8974250.1
IGARAPE JIRAU	Anopheles konderi	31	Oct	2011	9.275528	64.6795	315516	8974250.1
IGARAPE JIRAU	Anopheles konderi	31	Oct	2011	9.275528	64.6795	315516	8974250.1
IGARAPE JIRAU	Anopheles konderi	31	Oct	2011	9.275528	64.6795	315516	8974250.1
IGARAPE JIRAU	Anopheles konderi	31	Oct	2011	9.275528	64.6795	315516	8974250.1
IGARAPE JIRAU	Anopheles konderi	31	Oct	2011	9.275528	64.6795	315516	8974250.1
IGARAPE JIRAU	Anopheles konderi	31	Oct	2011	9.275528	64.6795	315516	8974250.1
IGARAPE JIRAU	Anopheles konderi	31	Oct	2011	9.275528	64.6795	315516	8974250.1
IGARAPE JIRAU	Anopheles darlingi	31	Oct	2011	9.275528	64.6795	315516	8974250.1
IGARAPE JIRAU	Anopheles darlingi	31	Oct	2011	9.275528	64.6795	315516	8974250.1
IGARAPE JIRAU	Anopheles nuneztovari	31	Oct	2011	9.275528	64.6795	315516	8974250.1
IGARAPE JIRAU	Anopheles nuneztovari	31	Oct	2011	9.275528	64.6795	315516	8974250.1
IGARAPE JIRAU	Anopheles nuneztovari	31	Oct	2011	9.275528	64.6795	315516	8974250.1
IGARAPE JIRAU	Anopheles darlingi	22	Sep	2011	9.275528	64.6795	315516	8974250.1
ILHA CACHOEIRA DO PAREDAO	Anopheles darlingi	28	Jun	2011	9.585982	65.159462	262985.9	8939618.2
ILHA CACHOEIRA DO PAREDAO	Anopheles konderi	28	Jun	2011	9.585982	65.159462	262985.9	8939618.2
ILHA CACHOEIRA DO PAREDAO	Anopheles konderi	28	Jun	2011	9.585982	65.159462	262985.9	8939618.2
ILHA CACHOEIRA DO PAREDAO	Anopheles nuneztovari	28	Jun	2011	9.585982	65.159462	262985.9	8939618.2
ILHA CACHOEIRA DO PAREDAO	Anopheles nuneztovari	28	Jun	2011	9.585982	65.159462	262985.9	8939618.2
ILHA CACHOEIRA DO PAREDAO	Anopheles konderi	27	Sep	2011	9.585982	65.159462	262985.9	8939618.2
ILHA CACHOEIRA DO PAREDAO	Anopheles nuneztovari	27	Sep	2011	9.585982	65.159462	262985.9	8939618.2
ILHA CACHOEIRA DO PAREDAO	Anopheles nuneztovari	27	Sep	2011	9.585982	65.159462	262985.9	8939618.2
ILHA CACHOEIRA DO PAREDAO	Anopheles konderi	25	Oct	2011	9.585982	65.159462	262985.9	8939618.2
ILHA CACHOEIRA DO PAREDAO	Anopheles konderi	25	Oct	2011	9.585982	65.159462	262985.9	8939618.2
ILHA CACHOEIRA DO PAREDAO	Anopheles konderi	25	Oct	2011	9.585982	65.159462	262985.9	8939618.2
ILHA CACHOEIRA DO PAREDAO	Anopheles konderi	25	Oct	2011	9.585982	65.159462	262985.9	8939618.2
ILHA CACHOEIRA DO PAREDAO	Anopheles konderi	25	Oct	2011	9.585982	65.159462	262985.9	8939618.2
ILHA CACHOEIRA DO PAREDAO	Anopheles darlingi	25	Oct	2011	9.585982	65.159462	262985.9	8939618.2
ILHA CACHOEIRA DO PAREDAO	Anopheles nuneztovari	25	Oct	2011	9.585982	65.159462	262985.9	8939618.2
ILHA CACHOEIRA DO PAREDAO	Anopheles nuneztovari	25	Oct	2011	9.585982	65.159462	262985.9	8939618.2
ILHA CACHOEIRA DO PAREDAO	Anopheles nuneztovari	25	Oct	2011	9.585982	65.159462	262985.9	8939618.2
ILHA CACHOEIRA DO PAREDAO	Anopheles nuneztovari	25	Oct	2011	9.585982	65.159462	262985.9	8939618.2
ILHA CACHOEIRA DO PAREDAO	Anopheles nuneztovari	25	Oct	2011	9.585982	65.159462	262985.9	8939618.2
ILHA CACHOEIRA DO PAREDAO	Anopheles nuneztovari	25	Oct	2011	9.585982	65.159462	262985.9	8939618.2
ILHA CACHOEIRA DO PAREDAO	Anopheles nuneztovari	25	Oct	2011	9.585982	65.159462	262985.9	8939618.2
ILHA CACHOEIRA DO PAREDAO	Anopheles nuneztovari	25	Oct	2011	9.585982	65.159462	262985.9	8939618.2
ILHA CACHOEIRA DO PAREDAO	Anopheles nuneztovari	25	Oct	2011	9.585982	65.159462	262985.9	8939618.2
ILHA DOIS IRMAOS	Anopheles darlingi	29	Jun	2011	9.588835	64.89502	292022.5	8939473.7
ILHA DOIS IRMAOS	Anopheles darlingi	29	Jun	2011	9.588835	64.89502	292022.5	8939473.7
ILHA DOIS IRMAOS	Anopheles darlingi	29	Jun	2011	9.588835	64.89502	292022.5	8939473.7
ILHA DOIS IRMAOS	Anopheles darlingi	29	Jun	2011	9.588835	64.89502	292022.5	8939473.7
ILHA DOIS IRMAOS	Anopheles darlingi	29	Jun	2011	9.588835	64.89502	292022.5	8939473.7
ILHA DOIS IRMAOS	Anopheles darlingi	29	Jun	2011	9.588835	64.89502	292022.5	8939473.7
ILHA DOIS IRMAOS	Anopheles darlingi	29	Jun	2011	9.588835	64.89502	292022.5	8939473.7
ILHA DOIS IRMAOS	Anopheles darlingi	29	Jun	2011	9.588835	64.89502	292022.5	8939473.7
ILHA DOIS IRMAOS	Anopheles darlingi	29	Jun	2011	9.588835	64.89502	292022.5	8939473.7
ILHA DOIS IRMAOS	Anopheles darlingi	29	Jun	2011	9.588835	64.89502	292022.5	8939473.7
ILHA DOIS IRMAOS	Anopheles darlingi	29	Jun	2011	9.588835	64.89502	292022.5	8939473.7
ILHA DOIS IRMAOS	Anopheles braziliensis	29	Jun	2011	9.588835	64.89502	292022.5	8939473.7
ILHA DOIS IRMAOS	Anopheles konderi	29	Jun	2011	9.588835	64.89502	292022.5	8939473.7
ILHA DOIS IRMAOS	Anopheles konderi	29	Jun	2011	9.588835	64.89502	292022.5	8939473.7
ILHA DOIS IRMAOS	Anopheles konderi	29	Jun	2011	9.588835	64.89502	292022.5	8939473.7
ILHA DOIS IRMAOS	Anopheles konderi	29	Jun	2011	9.588835	64.89502	292022.5	8939473.7
ILHA DOIS IRMAOS	Anopheles konderi	29	Jun	2011	9.588835	64.89502	292022.5	8939473.7
ILHA DOIS IRMAOS	Anopheles konderi	29	Jun	2011	9.588835	64.89502	292022.5	8939473.7
ILHA DOIS IRMAOS	Anopheles konderi	29	Jun	2011	9.588835	64.89502	292022.5	8939473.7
ILHA DOIS IRMAOS	Anopheles konderi	29	Jun	2011	9.588835	64.89502	292022.5	8939473.7
ILHA DOIS IRMAOS	Anopheles konderi	29	Jun	2011	9.588835	64.89502	292022.5	8939473.7
ILHA DOIS IRMAOS	Anopheles konderi	29	Jun	2011	9.588835	64.89502	292022.5	8939473.7
ILHA DOIS IRMAOS	Anopheles konderi	29	Jun	2011	9.588835	64.89502	292022.5	8939473.7
ILHA DOIS IRMAOS	Anopheles konderi	29	Jun	2011	9.588835	64.89502	292022.5	8939473.7
ILHA DOIS IRMAOS	Anopheles konderi	29	Jun	2011	9.588835	64.89502	292022.5	8939473.7
ILHA DOIS IRMAOS	Anopheles konderi	29	Jun	2011	9.588835	64.89502	292022.5	8939473.7
ILHA DOIS IRMAOS	Anopheles konderi	29	Jun	2011	9.588835	64.89502	292022.5	8939473.7
ILHA DOIS IRMAOS	Anopheles konderi	29	Jun	2011	9.588835	64.89502	292022.5	8939473.7
ILHA DOIS IRMAOS	Anopheles konderi	29	Jun	2011	9.588835	64.89502	292022.5	8939473.7
ILHA DOIS IRMAOS	Anopheles konderi	29	Jun	2011	9.588835	64.89502	292022.5	8939473.7
ILHA DOIS IRMAOS	Anopheles konderi	29	Jun	2011	9.588835	64.89502	292022.5	8939473.7
ILHA DOIS IRMAOS	Anopheles konderi	29	Jun	2011	9.588835	64.89502	292022.5	8939473.7
ILHA DOIS IRMAOS	Anopheles konderi	29	Jun	2011	9.588835	64.89502	292022.5	8939473.7
ILHA DOIS IRMAOS	Anopheles konderi	29	Jun	2011	9.588835	64.89502	292022.5	8939473.7
ILHA DOIS IRMAOS	Anopheles konderi	29	Jun	2011	9.588835	64.89502	292022.5	8939473.7
ILHA DOIS IRMAOS	Anopheles konderi	29	Jun	2011	9.588835	64.89502	292022.5	8939473.7
ILHA DOIS IRMAOS	Anopheles konderi	29	Jun	2011	9.588835	64.89502	292022.5	8939473.7
ILHA DOIS IRMAOS	Anopheles konderi	29	Jun	2011	9.588835	64.89502	292022.5	8939473.7
ILHA DOIS IRMAOS	Anopheles konderi	29	Jun	2011	9.588835	64.89502	292022.5	8939473.7
ILHA DOIS IRMAOS	Anopheles konderi	29	Jun	2011	9.588835	64.89502	292022.5	8939473.7
ILHA DOIS IRMAOS	Anopheles konderi	29	Jun	2011	9.588835	64.89502	292022.5	8939473.7
ILHA DOIS IRMAOS	Anopheles konderi	29	Jun	2011	9.588835	64.89502	292022.5	8939473.7
ILHA DOIS IRMAOS	Anopheles konderi	29	Jun	2011	9.588835	64.89502	292022.5	8939473.7
ILHA DOIS IRMAOS	Anopheles konderi	29	Jun	2011	9.588835	64.89502	292022.5	8939473.7
ILHA DOIS IRMAOS	Anopheles konderi	29	Jun	2011	9.588835	64.89502	292022.5	8939473.7
ILHA DOIS IRMAOS	Anopheles konderi	29	Jun	2011	9.588835	64.89502	292022.5	8939473.7
ILHA DOIS IRMAOS	Anopheles konderi	29	Jun	2011	9.588835	64.89502	292022.5	8939473.7
ILHA DOIS IRMAOS	Anopheles konderi	29	Jun	2011	9.588835	64.89502	292022.5	8939473.7
ILHA DOIS IRMAOS	Anopheles konderi	29	Jun	2011	9.588835	64.89502	292022.5	8939473.7
ILHA DOIS IRMAOS	Anopheles konderi	29	Jun	2011	9.588835	64.89502	292022.5	8939473.7
ILHA DOIS IRMAOS	Anopheles konderi	29	Jun	2011	9.588835	64.89502	292022.5	8939473.7
ILHA DOIS IRMAOS	Anopheles konderi	29	Jun	2011	9.588835	64.89502	292022.5	8939473.7
ILHA DOIS IRMAOS	Anopheles konderi	29	Jun	2011	9.588835	64.89502	292022.5	8939473.7
ILHA DOIS IRMAOS	Anopheles konderi	29	Jun	2011	9.588835	64.89502	292022.5	8939473.7
ILHA DOIS IRMAOS	Anopheles konderi	29	Jun	2011	9.588835	64.89502	292022.5	8939473.7
ILHA DOIS IRMAOS	Anopheles konderi	29	Jun	2011	9.588835	64.89502	292022.5	8939473.7
ILHA DOIS IRMAOS	Anopheles konderi	29	Jun	2011	9.588835	64.89502	292022.5	8939473.7
ILHA DOIS IRMAOS	Anopheles konderi	29	Jun	2011	9.588835	64.89502	292022.5	8939473.7
ILHA DOIS IRMAOS	Anopheles konderi	29	Jun	2011	9.588835	64.89502	292022.5	8939473.7
ILHA DOIS IRMAOS	Anopheles konderi	29	Jun	2011	9.588835	64.89502	292022.5	8939473.7
ILHA DOIS IRMAOS	Anopheles konderi	29	Jun	2011	9.588835	64.89502	292022.5	8939473.7
ILHA DOIS IRMAOS	Anopheles konderi	29	Jun	2011	9.588835	64.89502	292022.5	8939473.7
ILHA DOIS IRMAOS	Anopheles konderi	29	Jun	2011	9.588835	64.89502	292022.5	8939473.7
ILHA DOIS IRMAOS	Anopheles konderi	29	Jun	2011	9.588835	64.89502	292022.5	8939473.7
ILHA DOIS IRMAOS	Anopheles konderi	29	Jun	2011	9.588835	64.89502	292022.5	8939473.7
ILHA DOIS IRMAOS	Anopheles konderi	29	Jun	2011	9.588835	64.89502	292022.5	8939473.7
ILHA DOIS IRMAOS	Anopheles konderi	29	Jun	2011	9.588835	64.89502	292022.5	8939473.7
ILHA DOIS IRMAOS	Anopheles konderi	29	Jun	2011	9.588835	64.89502	292022.5	8939473.7
ILHA DOIS IRMAOS	Anopheles konderi	29	Jun	2011	9.588835	64.89502	292022.5	8939473.7
ILHA DOIS IRMAOS	Anopheles konderi	29	Jun	2011	9.588835	64.89502	292022.5	8939473.7
ILHA DOIS IRMAOS	Anopheles konderi	29	Jun	2011	9.588835	64.89502	292022.5	8939473.7
ILHA DOIS IRMAOS	Anopheles konderi	29	Jun	2011	9.588835	64.89502	292022.5	8939473.7
ILHA DOIS IRMAOS	Anopheles konderi	29	Jun	2011	9.588835	64.89502	292022.5	8939473.7
ILHA DOIS IRMAOS	Anopheles konderi	29	Jun	2011	9.588835	64.89502	292022.5	8939473.7
ILHA DOIS IRMAOS	Anopheles konderi	29	Jun	2011	9.588835	64.89502	292022.5	8939473.7
ILHA DOIS IRMAOS	Anopheles konderi	29	Jun	2011	9.588835	64.89502	292022.5	8939473.7
ILHA DOIS IRMAOS	Anopheles konderi	29	Jun	2011	9.588835	64.89502	292022.5	8939473.7
ILHA DOIS IRMAOS	Anopheles konderi	29	Jun	2011	9.588835	64.89502	292022.5	8939473.7
ILHA DOIS IRMAOS	Anopheles konderi	29	Jun	2011	9.588835	64.89502	292022.5	8939473.7
ILHA DOIS IRMAOS	Anopheles konderi	29	Jun	2011	9.588835	64.89502	292022.5	8939473.7
ILHA DOIS IRMAOS	Anopheles nuneztovari	29	Jun	2011	9.588835	64.89502	292022.5	8939473.7
ILHA DOIS IRMAOS	Anopheles nuneztovari	29	Jun	2011	9.588835	64.89502	292022.5	8939473.7
ILHA DOIS IRMAOS	Anopheles nuneztovari	29	Jun	2011	9.588835	64.89502	292022.5	8939473.7
ILHA DOIS IRMAOS	Anopheles nuneztovari	29	Jun	2011	9.588835	64.89502	292022.5	8939473.7
ILHA DOIS IRMAOS	Anopheles nuneztovari	29	Jun	2011	9.588835	64.89502	292022.5	8939473.7
ILHA DOIS IRMAOS	Anopheles nuneztovari	29	Jun	2011	9.588835	64.89502	292022.5	8939473.7
ILHA DOIS IRMAOS	Anopheles nuneztovari	29	Jun	2011	9.588835	64.89502	292022.5	8939473.7
ILHA DOIS IRMAOS	Anopheles nuneztovari	29	Jun	2011	9.588835	64.89502	292022.5	8939473.7
ILHA DOIS IRMAOS	Anopheles nuneztovari	29	Jun	2011	9.588835	64.89502	292022.5	8939473.7
ILHA DOIS IRMAOS	Anopheles nuneztovari	29	Jun	2011	9.588835	64.89502	292022.5	8939473.7
ILHA DOIS IRMAOS	Anopheles nuneztovari	29	Jun	2011	9.588835	64.89502	292022.5	8939473.7
ILHA DOIS IRMAOS	Anopheles nuneztovari	29	Jun	2011	9.588835	64.89502	292022.5	8939473.7
ILHA DOIS IRMAOS	Anopheles nuneztovari	29	Jun	2011	9.588835	64.89502	292022.5	8939473.7
ILHA DOIS IRMAOS	Anopheles nuneztovari	29	Jun	2011	9.588835	64.89502	292022.5	8939473.7
ILHA DOIS IRMAOS	Anopheles triannulatus	29	Jun	2011	9.588835	64.89502	292022.5	8939473.7
ILHA DOIS IRMAOS	Anopheles triannulatus	29	Jun	2011	9.588835	64.89502	292022.5	8939473.7
ILHA DOIS IRMAOS	Anopheles triannulatus	29	Jun	2011	9.588835	64.89502	292022.5	8939473.7
ILHA DOIS IRMAOS	Anopheles triannulatus	29	Jun	2011	9.588835	64.89502	292022.5	8939473.7
ILHA DOIS IRMAOS	Anopheles triannulatus	29	Jun	2011	9.588835	64.89502	292022.5	8939473.7
ILHA DOIS IRMAOS	Anopheles triannulatus	29	Jun	2011	9.588835	64.89502	292022.5	8939473.7
ILHA DOIS IRMAOS	Anopheles triannulatus	29	Jun	2011	9.588835	64.89502	292022.5	8939473.7
ILHA DOIS IRMAOS	Anopheles triannulatus	29	Jun	2011	9.588835	64.89502	292022.5	8939473.7
ILHA DOIS IRMAOS	Anopheles triannulatus	29	Jun	2011	9.588835	64.89502	292022.5	8939473.7
ILHA DOIS IRMAOS	Anopheles triannulatus	29	Jun	2011	9.588835	64.89502	292022.5	8939473.7
ILHA DOIS IRMAOS	Anopheles triannulatus	29	Jun	2011	9.588835	64.89502	292022.5	8939473.7
ILHA DOIS IRMAOS	Anopheles triannulatus	29	Jun	2011	9.588835	64.89502	292022.5	8939473.7
ILHA DOIS IRMAOS	Anopheles triannulatus	29	Jun	2011	9.588835	64.89502	292022.5	8939473.7
ILHA DOIS IRMAOS	Anopheles triannulatus	29	Jun	2011	9.588835	64.89502	292022.5	8939473.7
ILHA DOIS IRMAOS	Anopheles triannulatus	29	Jun	2011	9.588835	64.89502	292022.5	8939473.7
ILHA DOIS IRMAOS	Anopheles triannulatus	29	Jun	2011	9.588835	64.89502	292022.5	8939473.7
ILHA DOIS IRMAOS	Anopheles triannulatus	29	Jun	2011	9.588835	64.89502	292022.5	8939473.7
ILHA DOIS IRMAOS	Anopheles triannulatus	29	Jun	2011	9.588835	64.89502	292022.5	8939473.7
ILHA DOIS IRMAOS	Anopheles triannulatus	29	Jun	2011	9.588835	64.89502	292022.5	8939473.7
ILHA DOIS IRMAOS	Anopheles triannulatus	29	Jun	2011	9.588835	64.89502	292022.5	8939473.7
ILHA DOIS IRMAOS	Anopheles triannulatus	29	Jun	2011	9.588835	64.89502	292022.5	8939473.7
ILHA DOIS IRMAOS	Anopheles triannulatus	29	Jun	2011	9.588835	64.89502	292022.5	8939473.7
ILHA DOIS IRMAOS	Anopheles triannulatus	29	Jun	2011	9.588835	64.89502	292022.5	8939473.7
ILHA DOIS IRMAOS	Anopheles triannulatus	29	Jun	2011	9.588835	64.89502	292022.5	8939473.7
ILHA DOIS IRMAOS	Anopheles triannulatus	29	Jun	2011	9.588835	64.89502	292022.5	8939473.7
ILHA DOIS IRMAOS	Anopheles triannulatus	29	Jun	2011	9.588835	64.89502	292022.5	8939473.7
ILHA DOIS IRMAOS	Anopheles triannulatus	29	Jun	2011	9.588835	64.89502	292022.5	8939473.7
ILHA DOIS IRMAOS	Anopheles triannulatus	29	Jun	2011	9.588835	64.89502	292022.5	8939473.7
ILHA DOIS IRMAOS	Anopheles triannulatus	29	Jun	2011	9.588835	64.89502	292022.5	8939473.7
ILHA DOIS IRMAOS	Anopheles triannulatus	29	Jun	2011	9.588835	64.89502	292022.5	8939473.7
ILHA DOIS IRMAOS	Anopheles triannulatus	29	Jun	2011	9.588835	64.89502	292022.5	8939473.7
ILHA DOIS IRMAOS	Anopheles triannulatus	29	Jun	2011	9.588835	64.89502	292022.5	8939473.7
ILHA DOIS IRMAOS	Anopheles triannulatus	29	Jun	2011	9.588835	64.89502	292022.5	8939473.7
ILHA DOIS IRMAOS	Anopheles triannulatus	29	Jun	2011	9.588835	64.89502	292022.5	8939473.7
ILHA DOIS IRMAOS	Anopheles darlingi	25	Aug	2011	9.588835	64.89502	292022.5	8939473.7
ILHA DOIS IRMAOS	Anopheles triannulatus	25	Aug	2011	9.588835	64.89502	292022.5	8939473.7
ILHA DOIS IRMAOS	Anopheles darlingi	28	Sep	2011	9.588835	64.89502	292022.5	8939473.7
ILHA DOIS IRMAOS	Anopheles darlingi	28	Sep	2011	9.588835	64.89502	292022.5	8939473.7
ILHA DOIS IRMAOS	Anopheles nuneztovari	28	Sep	2011	9.588835	64.89502	292022.5	8939473.7
ILHA DOIS IRMAOS	Anopheles nuneztovari	28	Sep	2011	9.588835	64.89502	292022.5	8939473.7
ILHA DOIS IRMAOS	Anopheles darlingi	26	Jul	2011	9.588835	64.89502	292022.5	8939473.7
ILHA DOIS IRMAOS	Anopheles darlingi	26	Jul	2011	9.588835	64.89502	292022.5	8939473.7
ILHA DOIS IRMAOS	Anopheles darlingi	26	Jul	2011	9.588835	64.89502	292022.5	8939473.7
ILHA DOIS IRMAOS	Anopheles darlingi	26	Jul	2011	9.588835	64.89502	292022.5	8939473.7
ILHA DOIS IRMAOS	Anopheles triannulatus	26	Jul	2011	9.588835	64.89502	292022.5	8939473.7
ILHA DOIS IRMAOS	Anopheles konderi	26	Jul	2011	9.588835	64.89502	292022.5	8939473.7
ILHA DOIS IRMAOS	Anopheles darlingi	26	Oct	2011	9.588835	64.89502	292022.5	8939473.7
ILHA DOIS IRMAOS	Anopheles darlingi	26	Oct	2011	9.588835	64.89502	292022.5	8939473.7
ILHA DOIS IRMAOS	Anopheles darlingi	26	Oct	2011	9.588835	64.89502	292022.5	8939473.7
ILHA DOIS IRMAOS	Anopheles darlingi	26	Oct	2011	9.588835	64.89502	292022.5	8939473.7
ILHA DOIS IRMAOS	Anopheles darlingi	26	Oct	2011	9.588835	64.89502	292022.5	8939473.7
ILHA DOIS IRMAOS	Anopheles triannulatus	26	Oct	2011	9.588835	64.89502	292022.5	8939473.7
ILHA DOIS IRMAOS	Anopheles darlingi	26	Oct	2011	9.588835	64.89502	292022.5	8939473.7
ILHA DOIS IRMAOS	Anopheles darlingi	26	Oct	2011	9.588835	64.89502	292022.5	8939473.7
ILHA DOIS IRMAOS	Anopheles triannulatus	26	Oct	2011	9.588835	64.89502	292022.5	8939473.7
ILHA DOIS IRMAOS	Anopheles darlingi	26	Oct	2011	9.588835	64.89502	292022.5	8939473.7
ILHA DOIS IRMAOS	Anopheles darlingi	26	Oct	2011	9.588835	64.89502	292022.5	8939473.7
ILHA DOIS IRMAOS	Anopheles darlingi	26	Oct	2011	9.588835	64.89502	292022.5	8939473.7
JACI PARANA	Anopheles darlingi	0	Apr	2011	9.259651	64.395767	346682.2	8976140.8
JACI PARANA	Anopheles darlingi	0	Apr	2011	9.259651	64.395767	346682.2	8976140.8
JACI PARANA	Anopheles darlingi	0	Apr	2011	9.259651	64.395767	346682.2	8976140.8
JACI PARANA	Anopheles darlingi	0	Apr	2011	9.259651	64.395767	346682.2	8976140.8
JACI PARANA	Anopheles darlingi	0	Apr	2011	9.259651	64.395767	346682.2	8976140.8
JACI PARANA	Anopheles darlingi	0	Apr	2011	9.259651	64.395767	346682.2	8976140.8
JACI PARANA	Anopheles darlingi	0	Apr	2011	9.259651	64.395767	346682.2	8976140.8
JACI PARANA	Anopheles darlingi	0	Apr	2011	9.259651	64.395767	346682.2	8976140.8
JACI PARANA	Anopheles darlingi	0	Apr	2011	9.259651	64.395767	346682.2	8976140.8
JACI PARANA	Anopheles darlingi	0	Apr	2011	9.259651	64.395767	346682.2	8976140.8
JACI PARANA	Anopheles darlingi	0	Apr	2011	9.259651	64.395767	346682.2	8976140.8
JACI PARANA	Anopheles darlingi	0	Apr	2011	9.259651	64.395767	346682.2	8976140.8
JACI PARANA	Anopheles darlingi	0	Apr	2011	9.259651	64.395767	346682.2	8976140.8
JACI PARANA	Anopheles darlingi	0	Apr	2011	9.259651	64.395767	346682.2	8976140.8
JACI PARANA	Anopheles darlingi	0	Apr	2011	9.259651	64.395767	346682.2	8976140.8
JACI PARANA	Anopheles darlingi	0	Apr	2011	9.259651	64.395767	346682.2	8976140.8
JACI PARANA	Anopheles darlingi	0	Apr	2011	9.259651	64.395767	346682.2	8976140.8
JACI PARANA	Anopheles darlingi	0	Apr	2011	9.259651	64.395767	346682.2	8976140.8
JACI PARANA	Anopheles darlingi	0	Apr	2011	9.259651	64.395767	346682.2	8976140.8
JACI PARANA	Anopheles darlingi	0	Apr	2011	9.259651	64.395767	346682.2	8976140.8
JACI PARANA	Anopheles darlingi	0	Apr	2011	9.259651	64.395767	346682.2	8976140.8
JACI PARANA	Anopheles darlingi	0	Apr	2011	9.259651	64.395767	346682.2	8976140.8
JACI PARANA	Anopheles darlingi	0	Apr	2011	9.259651	64.395767	346682.2	8976140.8
JACI PARANA	Anopheles darlingi	0	Apr	2011	9.259651	64.395767	346682.2	8976140.8
JACI PARANA	Anopheles darlingi	0	Apr	2011	9.259651	64.395767	346682.2	8976140.8
JACI PARANA	Anopheles darlingi	0	Apr	2011	9.259651	64.395767	346682.2	8976140.8
JACI PARANA	Anopheles darlingi	0	Apr	2011	9.259651	64.395767	346682.2	8976140.8
JACI PARANA	Anopheles darlingi	0	Apr	2011	9.259651	64.395767	346682.2	8976140.8
JACI PARANA	Anopheles darlingi	0	Apr	2011	9.259651	64.395767	346682.2	8976140.8
JACI PARANA	Anopheles darlingi	0	Apr	2011	9.259651	64.395767	346682.2	8976140.8
JACI PARANA	Anopheles darlingi	0	Apr	2011	9.259651	64.395767	346682.2	8976140.8
JACI PARANA	Anopheles darlingi	0	Apr	2011	9.259651	64.395767	346682.2	8976140.8
JACI PARANA	Anopheles darlingi	0	Apr	2011	9.259651	64.395767	346682.2	8976140.8
JACI PARANA	Anopheles darlingi	0	Apr	2011	9.259651	64.395767	346682.2	8976140.8
JACI PARANA	Anopheles darlingi	0	Apr	2011	9.259651	64.395767	346682.2	8976140.8
JACI PARANA	Anopheles darlingi	0	Apr	2011	9.259651	64.395767	346682.2	8976140.8
JACI PARANA	Anopheles darlingi	0	Apr	2011	9.259651	64.395767	346682.2	8976140.8
JACI PARANA	Anopheles darlingi	0	Apr	2011	9.259651	64.395767	346682.2	8976140.8
JACI PARANA	Anopheles darlingi	0	Apr	2011	9.259651	64.395767	346682.2	8976140.8
JACI PARANA	Anopheles darlingi	0	Apr	2011	9.259651	64.395767	346682.2	8976140.8
JACI PARANA	Anopheles darlingi	0	Apr	2011	9.259651	64.395767	346682.2	8976140.8
JACI PARANA	Anopheles darlingi	0	Apr	2011	9.259651	64.395767	346682.2	8976140.8
JACI PARANA	Anopheles darlingi	0	Apr	2011	9.259651	64.395767	346682.2	8976140.8
JACI PARANA	Anopheles darlingi	0	Apr	2011	9.259651	64.395767	346682.2	8976140.8
JACI PARANA	Anopheles darlingi	0	Apr	2011	9.259651	64.395767	346682.2	8976140.8
JACI PARANA	Anopheles darlingi	0	Apr	2011	9.259651	64.395767	346682.2	8976140.8
JACI PARANA	Anopheles darlingi	0	Apr	2011	9.259651	64.395767	346682.2	8976140.8
JACI PARANA	Anopheles darlingi	0	Apr	2011	9.259651	64.395767	346682.2	8976140.8
JACI PARANA	Anopheles darlingi	0	Apr	2011	9.259651	64.395767	346682.2	8976140.8
JACI PARANA	Anopheles darlingi	0	Apr	2011	9.259651	64.395767	346682.2	8976140.8
JACI PARANA	Anopheles darlingi	0	Apr	2011	9.259651	64.395767	346682.2	8976140.8
JACI PARANA	Anopheles darlingi	0	Apr	2011	9.259651	64.395767	346682.2	8976140.8
JACI PARANA	Anopheles darlingi	0	Apr	2011	9.259651	64.395767	346682.2	8976140.8
JACI PARANA	Anopheles darlingi	0	Apr	2011	9.259651	64.395767	346682.2	8976140.8
JACI PARANA	Anopheles darlingi	0	Apr	2011	9.259651	64.395767	346682.2	8976140.8
JACI PARANA	Anopheles darlingi	0	Apr	2011	9.259651	64.395767	346682.2	8976140.8
JACI PARANA	Anopheles darlingi	0	Apr	2011	9.259651	64.395767	346682.2	8976140.8
JACI PARANA	Anopheles darlingi	0	Apr	2011	9.259651	64.395767	346682.2	8976140.8
JACI PARANA	Anopheles darlingi	0	Apr	2011	9.259651	64.395767	346682.2	8976140.8
JACI PARANA	Anopheles darlingi	0	Apr	2011	9.259651	64.395767	346682.2	8976140.8
JACI PARANA	Anopheles darlingi	0	Apr	2011	9.259651	64.395767	346682.2	8976140.8
JACI PARANA	Anopheles darlingi	0	Apr	2011	9.259651	64.395767	346682.2	8976140.8
JACI PARANA	Anopheles darlingi	0	Apr	2011	9.259651	64.395767	346682.2	8976140.8
JACI PARANA	Anopheles darlingi	0	Apr	2011	9.259651	64.395767	346682.2	8976140.8
JACI PARANA	Anopheles darlingi	0	Apr	2011	9.259651	64.395767	346682.2	8976140.8
JACI PARANA	Anopheles darlingi	0	Apr	2011	9.259651	64.395767	346682.2	8976140.8
JACI PARANA	Anopheles darlingi	0	Apr	2011	9.259651	64.395767	346682.2	8976140.8
JACI PARANA	Anopheles darlingi	0	Apr	2011	9.259651	64.395767	346682.2	8976140.8
JACI PARANA	Anopheles darlingi	0	Apr	2011	9.259651	64.395767	346682.2	8976140.8
JACI PARANA	Anopheles darlingi	0	Apr	2011	9.259651	64.395767	346682.2	8976140.8
JACI PARANA	Anopheles darlingi	0	Apr	2011	9.259651	64.395767	346682.2	8976140.8
JACI PARANA	Anopheles darlingi	0	Apr	2011	9.259651	64.395767	346682.2	8976140.8
JACI PARANA	Anopheles darlingi	0	Apr	2011	9.259651	64.395767	346682.2	8976140.8
JACI PARANA	Anopheles darlingi	0	Apr	2011	9.259651	64.395767	346682.2	8976140.8
JACI PARANA	Anopheles darlingi	0	Apr	2011	9.259651	64.395767	346682.2	8976140.8
JACI PARANA	Anopheles darlingi	0	Apr	2011	9.259651	64.395767	346682.2	8976140.8
JACI PARANA	Anopheles darlingi	0	Apr	2011	9.259651	64.395767	346682.2	8976140.8
JACI PARANA	Anopheles darlingi	0	Apr	2011	9.259651	64.395767	346682.2	8976140.8
JACI PARANA	Anopheles darlingi	0	May	2011	9.259651	64.395767	346682.2	8976140.8
JACI PARANA	Anopheles nuneztovari	0	May	2011	9.259651	64.395767	346682.2	8976140.8
JACI PARANA	Anopheles darlingi	13	Jun	2011	9.259651	64.395767	346682.2	8976140.8
JACI PARANA	Anopheles darlingi	0	Jun	2011	9.259651	64.395767	346682.2	8976140.8
JACI PARANA	Anopheles darlingi	0	Jun	2011	9.259651	64.395767	346682.2	8976140.8
JACI PARANA	Anopheles darlingi	0	Jun	2011	9.259651	64.395767	346682.2	8976140.8
JACI PARANA	Anopheles darlingi	0	Jun	2011	9.259651	64.395767	346682.2	8976140.8
JACI PARANA	Anopheles darlingi	0	Jun	2011	9.259651	64.395767	346682.2	8976140.8
JACI PARANA	Anopheles darlingi	0	Jun	2011	9.259651	64.395767	346682.2	8976140.8
JACI PARANA	Anopheles darlingi	0	Jun	2011	9.259651	64.395767	346682.2	8976140.8
JACI PARANA	Anopheles darlingi	0	Jun	2011	9.259651	64.395767	346682.2	8976140.8
JACI PARANA	Anopheles darlingi	0	Jun	2011	9.259651	64.395767	346682.2	8976140.8
JACI PARANA	Anopheles darlingi	0	Jun	2011	9.259651	64.395767	346682.2	8976140.8
JACI PARANA	Anopheles darlingi	0	Jun	2011	9.259651	64.395767	346682.2	8976140.8
JACI PARANA	Anopheles darlingi	0	Jun	2011	9.259651	64.395767	346682.2	8976140.8
JACI PARANA	Anopheles darlingi	0	Jun	2011	9.259651	64.395767	346682.2	8976140.8
JACI PARANA	Anopheles darlingi	0	Jun	2011	9.259651	64.395767	346682.2	8976140.8
JACI PARANA	Anopheles darlingi	0	Jun	2011	9.259651	64.395767	346682.2	8976140.8
JACI PARANA	Anopheles darlingi	0	Jun	2011	9.259651	64.395767	346682.2	8976140.8
JACI PARANA	Anopheles darlingi	0	Jun	2011	9.259651	64.395767	346682.2	8976140.8
JACI PARANA	Anopheles darlingi	0	Jun	2011	9.259651	64.395767	346682.2	8976140.8
JACI PARANA	Anopheles darlingi	0	Jun	2011	9.259651	64.395767	346682.2	8976140.8
JACI PARANA	Anopheles darlingi	0	Jun	2011	9.259651	64.395767	346682.2	8976140.8
JACI PARANA	Anopheles darlingi	0	Jun	2011	9.259651	64.395767	346682.2	8976140.8
JACI PARANA	Anopheles darlingi	0	Jun	2011	9.259651	64.395767	346682.2	8976140.8
JACI PARANA	Anopheles darlingi	0	Jun	2011	9.259651	64.395767	346682.2	8976140.8
JACI PARANA	Anopheles darlingi	0	Jun	2011	9.259651	64.395767	346682.2	8976140.8
JACI PARANA	Anopheles darlingi	0	Jun	2011	9.259651	64.395767	346682.2	8976140.8
JACI PARANA	Anopheles darlingi	0	Jun	2011	9.259651	64.395767	346682.2	8976140.8
JACI PARANA	Anopheles darlingi	0	Jun	2011	9.259651	64.395767	346682.2	8976140.8
JACI PARANA	Anopheles darlingi	0	Jun	2011	9.259651	64.395767	346682.2	8976140.8
JACI PARANA	Anopheles darlingi	0	Jun	2011	9.259651	64.395767	346682.2	8976140.8
JACI PARANA	Anopheles darlingi	0	Jun	2011	9.259651	64.395767	346682.2	8976140.8
JACI PARANA	Anopheles darlingi	0	Jun	2011	9.259651	64.395767	346682.2	8976140.8
JACI PARANA	Anopheles darlingi	0	Jun	2011	9.259651	64.395767	346682.2	8976140.8
JACI PARANA	Anopheles darlingi	0	Jun	2011	9.259651	64.395767	346682.2	8976140.8
JACI PARANA	Anopheles darlingi	0	Jun	2011	9.259651	64.395767	346682.2	8976140.8
JACI PARANA	Anopheles darlingi	0	Jun	2011	9.259651	64.395767	346682.2	8976140.8
JACI PARANA	Anopheles darlingi	0	Jun	2011	9.259651	64.395767	346682.2	8976140.8
JACI PARANA	Anopheles darlingi	0	Jun	2011	9.259651	64.395767	346682.2	8976140.8
JACI PARANA	Anopheles darlingi	0	Jun	2011	9.259651	64.395767	346682.2	8976140.8
JACI PARANA	Anopheles darlingi	0	Jun	2011	9.259651	64.395767	346682.2	8976140.8
JACI PARANA	Anopheles darlingi	0	Jun	2011	9.259651	64.395767	346682.2	8976140.8
JACI PARANA	Anopheles darlingi	9	Sep	2011	9.259651	64.395767	346682.2	8976140.8
JACI PARANA	Anopheles darlingi	9	Sep	2011	9.259651	64.395767	346682.2	8976140.8
JACI PARANA	Anopheles darlingi	9	Sep	2011	9.259651	64.395767	346682.2	8976140.8
JACI PARANA	Anopheles darlingi	9	Sep	2011	9.259651	64.395767	346682.2	8976140.8
JACI PARANA	Anopheles darlingi	9	Sep	2011	9.259651	64.395767	346682.2	8976140.8
JACI PARANA	Anopheles darlingi	9	Sep	2011	9.259651	64.395767	346682.2	8976140.8
JACI PARANA	Anopheles darlingi	9	Sep	2011	9.259651	64.395767	346682.2	8976140.8
JACI PARANA	Anopheles darlingi	9	Sep	2011	9.259651	64.395767	346682.2	8976140.8
JACI PARANA	Anopheles darlingi	9	Sep	2011	9.259651	64.395767	346682.2	8976140.8
JACI PARANA	Anopheles darlingi	9	Sep	2011	9.259651	64.395767	346682.2	8976140.8
JACI PARANA	Anopheles darlingi	9	Sep	2011	9.259651	64.395767	346682.2	8976140.8
JACI PARANA	Anopheles darlingi	9	Sep	2011	9.259651	64.395767	346682.2	8976140.8
JACI PARANA	Anopheles darlingi	9	Sep	2011	9.259651	64.395767	346682.2	8976140.8
JACI PARANA	Anopheles darlingi	9	Sep	2011	9.259651	64.395767	346682.2	8976140.8
JACI PARANA	Anopheles darlingi	9	Sep	2011	9.259651	64.395767	346682.2	8976140.8
JACI PARANA	Anopheles darlingi	9	Sep	2011	9.259651	64.395767	346682.2	8976140.8
JACI PARANA	Anopheles darlingi	9	Sep	2011	9.259651	64.395767	346682.2	8976140.8
JACI PARANA	Anopheles darlingi	9	Sep	2011	9.259651	64.395767	346682.2	8976140.8
JACI PARANA	Anopheles darlingi	9	Sep	2011	9.259651	64.395767	346682.2	8976140.8
JACI PARANA	Anopheles darlingi	9	Sep	2011	9.259651	64.395767	346682.2	8976140.8
JACI PARANA	Anopheles darlingi	9	Sep	2011	9.259651	64.395767	346682.2	8976140.8
JACI PARANA	Anopheles darlingi	9	Sep	2011	9.259651	64.395767	346682.2	8976140.8
JACI PARANA	Anopheles darlingi	9	Sep	2011	9.259651	64.395767	346682.2	8976140.8
JACI PARANA	Anopheles darlingi	9	Sep	2011	9.259651	64.395767	346682.2	8976140.8
JACI PARANA	Anopheles darlingi	9	Sep	2011	9.259651	64.395767	346682.2	8976140.8
JACI PARANA	Anopheles darlingi	9	Sep	2011	9.259651	64.395767	346682.2	8976140.8
JACI PARANA	Anopheles darlingi	9	Sep	2011	9.259651	64.395767	346682.2	8976140.8
JACI PARANA	Anopheles darlingi	9	Sep	2011	9.259651	64.395767	346682.2	8976140.8
JACI PARANA	Anopheles darlingi	9	Sep	2011	9.259651	64.395767	346682.2	8976140.8
JACI PARANA	Anopheles darlingi	9	Sep	2011	9.259651	64.395767	346682.2	8976140.8
JACI PARANA	Anopheles darlingi	0	Jul	2011	9.259651	64.395767	346682.2	8976140.8
JACI PARANA	Anopheles darlingi	0	Jul	2011	9.259651	64.395767	346682.2	8976140.8
JACI PARANA	Anopheles darlingi	0	Jul	2011	9.259651	64.395767	346682.2	8976140.8
JACI PARANA	Anopheles darlingi	0	Jul	2011	9.259651	64.395767	346682.2	8976140.8
JACI PARANA	Anopheles darlingi	0	Jul	2011	9.259651	64.395767	346682.2	8976140.8
JACI PARANA	Anopheles darlingi	0	Jul	2011	9.259651	64.395767	346682.2	8976140.8
JACI PARANA	Anopheles darlingi	0	Jul	2011	9.259651	64.395767	346682.2	8976140.8
JACI PARANA	Anopheles darlingi	0	Jul	2011	9.259651	64.395767	346682.2	8976140.8
JACI PARANA	Anopheles darlingi	0	Jul	2011	9.259651	64.395767	346682.2	8976140.8
JACI PARANA	Anopheles darlingi	0	Jul	2011	9.259651	64.395767	346682.2	8976140.8
JACI PARANA	Anopheles darlingi	0	Jul	2011	9.259651	64.395767	346682.2	8976140.8
JACI PARANA	Anopheles darlingi	0	Jul	2011	9.259651	64.395767	346682.2	8976140.8
JACI PARANA	Anopheles darlingi	0	Jul	2011	9.259651	64.395767	346682.2	8976140.8
JACI PARANA	Anopheles darlingi	0	Jul	2011	9.259651	64.395767	346682.2	8976140.8
JACI PARANA	Anopheles darlingi	0	Jul	2011	9.259651	64.395767	346682.2	8976140.8
JACI PARANA	Anopheles darlingi	0	Jul	2011	9.259651	64.395767	346682.2	8976140.8
JACI PARANA	Anopheles darlingi	0	Jul	2011	9.259651	64.395767	346682.2	8976140.8
JACI PARANA	Anopheles darlingi	0	Jul	2011	9.259651	64.395767	346682.2	8976140.8
JACI PARANA	Anopheles darlingi	0	Jul	2011	9.259651	64.395767	346682.2	8976140.8
JACI PARANA	Anopheles darlingi	0	Jul	2011	9.259651	64.395767	346682.2	8976140.8
JACI PARANA	Anopheles darlingi	0	Jul	2011	9.259651	64.395767	346682.2	8976140.8
JACI PARANA	Anopheles darlingi	0	Jul	2011	9.259651	64.395767	346682.2	8976140.8
JACI PARANA	Anopheles darlingi	0	Jul	2011	9.259651	64.395767	346682.2	8976140.8
JACI PARANA	Anopheles darlingi	0	Jul	2011	9.259651	64.395767	346682.2	8976140.8
JACI PARANA	Anopheles darlingi	0	Jul	2011	9.259651	64.395767	346682.2	8976140.8
JACI PARANA	Anopheles darlingi	0	Jul	2011	9.259651	64.395767	346682.2	8976140.8
JACI PARANA	Anopheles darlingi	0	Jul	2011	9.259651	64.395767	346682.2	8976140.8
JACI PARANA	Anopheles darlingi	0	Jul	2011	9.259651	64.395767	346682.2	8976140.8
JACI PARANA	Anopheles darlingi	0	Jul	2011	9.259651	64.395767	346682.2	8976140.8
JACI PARANA	Anopheles darlingi	0	Jul	2011	9.259651	64.395767	346682.2	8976140.8
JACI PARANA	Anopheles darlingi	0	Jul	2011	9.259651	64.395767	346682.2	8976140.8
JACI PARANA	Anopheles darlingi	0	Jul	2011	9.259651	64.395767	346682.2	8976140.8
JACI PARANA	Anopheles darlingi	0	Jul	2011	9.259651	64.395767	346682.2	8976140.8
JACI PARANA	Anopheles darlingi	0	Jul	2011	9.259651	64.395767	346682.2	8976140.8
JACI PARANA	Anopheles darlingi	0	Jul	2011	9.259651	64.395767	346682.2	8976140.8
JACI PARANA	Anopheles darlingi	0	Jul	2011	9.259651	64.395767	346682.2	8976140.8
JACI PARANA	Anopheles darlingi	0	Jul	2011	9.259651	64.395767	346682.2	8976140.8
JACI PARANA	Anopheles darlingi	0	Jul	2011	9.259651	64.395767	346682.2	8976140.8
JACI PARANA	Anopheles darlingi	0	Jul	2011	9.259651	64.395767	346682.2	8976140.8
JACI PARANA	Anopheles darlingi	0	Jul	2011	9.259651	64.395767	346682.2	8976140.8
JACI PARANA	Anopheles darlingi	0	Jul	2011	9.259651	64.395767	346682.2	8976140.8
JACI PARANA	Anopheles darlingi	0	Jul	2011	9.259651	64.395767	346682.2	8976140.8
JACI PARANA	Anopheles darlingi	0	Jul	2011	9.259651	64.395767	346682.2	8976140.8
JACI PARANA	Anopheles darlingi	0	Jul	2011	9.259651	64.395767	346682.2	8976140.8
JACI PARANA	Anopheles darlingi	0	Jul	2011	9.259651	64.395767	346682.2	8976140.8
JACI PARANA	Anopheles darlingi	0	Jul	2011	9.259651	64.395767	346682.2	8976140.8
JACI PARANA	Anopheles darlingi	0	Jul	2011	9.259651	64.395767	346682.2	8976140.8
JACI PARANA	Anopheles darlingi	0	Jul	2011	9.259651	64.395767	346682.2	8976140.8
JACI PARANA	Anopheles darlingi	0	Jul	2011	9.259651	64.395767	346682.2	8976140.8
JACI PARANA	Anopheles darlingi	0	Jul	2011	9.259651	64.395767	346682.2	8976140.8
JACI PARANA	Anopheles darlingi	0	Jul	2011	9.259651	64.395767	346682.2	8976140.8
JACI PARANA	Anopheles darlingi	0	Jul	2011	9.259651	64.395767	346682.2	8976140.8
JACI PARANA	Anopheles darlingi	0	Jul	2011	9.259651	64.395767	346682.2	8976140.8
JACI PARANA	Anopheles darlingi	0	Jul	2011	9.259651	64.395767	346682.2	8976140.8
JACI PARANA	Anopheles darlingi	0	Jul	2011	9.259651	64.395767	346682.2	8976140.8
JACI PARANA	Anopheles darlingi	0	Jul	2011	9.259651	64.395767	346682.2	8976140.8
JACI PARANA	Anopheles darlingi	0	Jul	2011	9.259651	64.395767	346682.2	8976140.8
JACI PARANA	Anopheles darlingi	0	Jul	2011	9.259651	64.395767	346682.2	8976140.8
JACI PARANA	Anopheles darlingi	0	Jul	2011	9.259651	64.395767	346682.2	8976140.8
JACI PARANA	Anopheles darlingi	0	Jul	2011	9.259651	64.395767	346682.2	8976140.8
JACI PARANA	Anopheles darlingi	0	Jul	2011	9.259651	64.395767	346682.2	8976140.8
JACI PARANA	Anopheles darlingi	0	Jul	2011	9.259651	64.395767	346682.2	8976140.8
JACI PARANA	Anopheles darlingi	0	Jul	2011	9.259651	64.395767	346682.2	8976140.8
JACI PARANA	Anopheles darlingi	0	Jul	2011	9.259651	64.395767	346682.2	8976140.8
JACI PARANA	Anopheles darlingi	0	Jul	2011	9.259651	64.395767	346682.2	8976140.8
JACI PARANA	Anopheles darlingi	0	Jul	2011	9.259651	64.395767	346682.2	8976140.8
JACI PARANA	Anopheles darlingi	0	Jul	2011	9.259651	64.395767	346682.2	8976140.8
JACI PARANA	Anopheles darlingi	0	Jul	2011	9.259651	64.395767	346682.2	8976140.8
JACI PARANA	Anopheles darlingi	0	Jul	2011	9.259651	64.395767	346682.2	8976140.8
JACI PARANA	Anopheles darlingi	0	Jul	2011	9.259651	64.395767	346682.2	8976140.8
JACI PARANA	Anopheles darlingi	0	Jul	2011	9.259651	64.395767	346682.2	8976140.8
JACI PARANA	Anopheles darlingi	0	Jul	2011	9.259651	64.395767	346682.2	8976140.8
JACI PARANA	Anopheles darlingi	0	Jul	2011	9.259651	64.395767	346682.2	8976140.8
JACI PARANA	Anopheles darlingi	0	Jul	2011	9.259651	64.395767	346682.2	8976140.8
JACI PARANA	Anopheles darlingi	0	Jul	2011	9.259651	64.395767	346682.2	8976140.8
JACI PARANA	Anopheles darlingi	0	Jul	2011	9.259651	64.395767	346682.2	8976140.8
JACI PARANA	Anopheles darlingi	0	Jul	2011	9.259651	64.395767	346682.2	8976140.8
JACI PARANA	Anopheles darlingi	0	Jul	2011	9.259651	64.395767	346682.2	8976140.8
JACI PARANA	Anopheles darlingi	0	Jul	2011	9.259651	64.395767	346682.2	8976140.8
JACI PARANA	Anopheles darlingi	0	Jul	2011	9.259651	64.395767	346682.2	8976140.8
JACI PARANA	Anopheles darlingi	0	Jul	2011	9.259651	64.395767	346682.2	8976140.8
JACI PARANA	Anopheles darlingi	0	Jul	2011	9.259651	64.395767	346682.2	8976140.8
JACI PARANA	Anopheles darlingi	0	Jul	2011	9.259651	64.395767	346682.2	8976140.8
JACI PARANA	Anopheles darlingi	0	Jul	2011	9.259651	64.395767	346682.2	8976140.8
JACI PARANA	Anopheles darlingi	0	Jul	2011	9.259651	64.395767	346682.2	8976140.8
JACI PARANA	Anopheles darlingi	0	Jul	2011	9.259651	64.395767	346682.2	8976140.8
JACI PARANA	Anopheles darlingi	0	Jul	2011	9.259651	64.395767	346682.2	8976140.8
JACI PARANA	Anopheles darlingi	0	Jul	2011	9.259651	64.395767	346682.2	8976140.8
JACI PARANA	Anopheles darlingi	0	Jul	2011	9.259651	64.395767	346682.2	8976140.8
JACI PARANA	Anopheles darlingi	0	Jul	2011	9.259651	64.395767	346682.2	8976140.8
JACI PARANA	Anopheles darlingi	0	Jul	2011	9.259651	64.395767	346682.2	8976140.8
JACI PARANA	Anopheles darlingi	0	Jul	2011	9.259651	64.395767	346682.2	8976140.8
JACI PARANA	Anopheles darlingi	0	Jul	2011	9.259651	64.395767	346682.2	8976140.8
JACI PARANA	Anopheles darlingi	0	Jul	2011	9.259651	64.395767	346682.2	8976140.8
JACI PARANA	Anopheles darlingi	0	Jul	2011	9.259651	64.395767	346682.2	8976140.8
JACI PARANA	Anopheles darlingi	0	Jul	2011	9.259651	64.395767	346682.2	8976140.8
JACI PARANA	Anopheles darlingi	0	Jul	2011	9.259651	64.395767	346682.2	8976140.8
JACI PARANA	Anopheles darlingi	0	Jul	2011	9.259651	64.395767	346682.2	8976140.8
JACI PARANA	Anopheles darlingi	0	Jul	2011	9.259651	64.395767	346682.2	8976140.8
JACI PARANA	Anopheles darlingi	0	Jul	2011	9.259651	64.395767	346682.2	8976140.8
JACI PARANA	Anopheles darlingi	0	Jul	2011	9.259651	64.395767	346682.2	8976140.8
JACI PARANA	Anopheles darlingi	0	Jul	2011	9.259651	64.395767	346682.2	8976140.8
JACI PARANA	Anopheles darlingi	0	Jul	2011	9.259651	64.395767	346682.2	8976140.8
JACI PARANA	Anopheles darlingi	0	Jul	2011	9.259651	64.395767	346682.2	8976140.8
JACI PARANA	Anopheles darlingi	0	Jul	2011	9.259651	64.395767	346682.2	8976140.8
JACI PARANA	Anopheles darlingi	0	Jul	2011	9.259651	64.395767	346682.2	8976140.8
JACI PARANA	Anopheles darlingi	0	Jul	2011	9.259651	64.395767	346682.2	8976140.8
JACI PARANA	Anopheles darlingi	0	Jul	2011	9.259651	64.395767	346682.2	8976140.8
JACI PARANA	Anopheles darlingi	0	Jul	2011	9.259651	64.395767	346682.2	8976140.8
JACI PARANA	Anopheles darlingi	0	Jul	2011	9.259651	64.395767	346682.2	8976140.8
JACI PARANA	Anopheles darlingi	0	Jul	2011	9.259651	64.395767	346682.2	8976140.8
JACI PARANA	Anopheles darlingi	0	Jul	2011	9.259651	64.395767	346682.2	8976140.8
JACI PARANA	Anopheles darlingi	0	Jul	2011	9.259651	64.395767	346682.2	8976140.8
JACI PARANA	Anopheles darlingi	0	Jul	2011	9.259651	64.395767	346682.2	8976140.8
JACI PARANA	Anopheles darlingi	0	Jul	2011	9.259651	64.395767	346682.2	8976140.8
JACI PARANA	Anopheles darlingi	0	Jul	2011	9.259651	64.395767	346682.2	8976140.8
JACI PARANA	Anopheles nuneztovari	0	Jul	2011	9.259651	64.395767	346682.2	8976140.8
JACI PARANA	Anopheles darlingi	0	Jul	2011	9.259651	64.395767	346682.2	8976140.8
JACI PARANA	Anopheles darlingi	0	Jul	2011	9.259651	64.395767	346682.2	8976140.8
JACI PARANA	Anopheles darlingi	0	Jul	2011	9.259651	64.395767	346682.2	8976140.8
JACI PARANA	Anopheles darlingi	0	Jul	2011	9.259651	64.395767	346682.2	8976140.8
JACI PARANA	Anopheles darlingi	0	Jul	2011	9.259651	64.395767	346682.2	8976140.8
JACI PARANA	Anopheles darlingi	0	Jul	2011	9.259651	64.395767	346682.2	8976140.8
JACI PARANA	Anopheles darlingi	0	Jul	2011	9.259651	64.395767	346682.2	8976140.8
MUTUM PARANA	Anopheles darlingi	0	Apr	2011	9.621065	64.943158	286757.6	8935878.9
MUTUM PARANA	Anopheles darlingi	0	Apr	2011	9.621065	64.943158	286757.6	8935878.9
MUTUM PARANA	Anopheles darlingi	0	Apr	2011	9.621065	64.943158	286757.6	8935878.9
MUTUM PARANA	Anopheles darlingi	0	Apr	2011	9.621065	64.943158	286757.6	8935878.9
MUTUM PARANA	Anopheles darlingi	0	Apr	2011	9.621065	64.943158	286757.6	8935878.9
MUTUM PARANA	Anopheles darlingi	0	Apr	2011	9.621065	64.943158	286757.6	8935878.9
MUTUM PARANA	Anopheles darlingi	0	Apr	2011	9.621065	64.943158	286757.6	8935878.9
MUTUM PARANA	Anopheles darlingi	0	Apr	2011	9.621065	64.943158	286757.6	8935878.9
MUTUM PARANA	Anopheles darlingi	0	Apr	2011	9.621065	64.943158	286757.6	8935878.9
MUTUM PARANA	Anopheles darlingi	0	Apr	2011	9.621065	64.943158	286757.6	8935878.9
MUTUM PARANA	Anopheles darlingi	0	Apr	2011	9.621065	64.943158	286757.6	8935878.9
MUTUM PARANA	Anopheles darlingi	0	Apr	2011	9.621065	64.943158	286757.6	8935878.9
MUTUM PARANA	Anopheles darlingi	0	Apr	2011	9.621065	64.943158	286757.6	8935878.9
MUTUM PARANA	Anopheles darlingi	0	Apr	2011	9.621065	64.943158	286757.6	8935878.9
MUTUM PARANA	Anopheles darlingi	0	Apr	2011	9.621065	64.943158	286757.6	8935878.9
MUTUM PARANA	Anopheles darlingi	0	Apr	2011	9.621065	64.943158	286757.6	8935878.9
MUTUM PARANA	Anopheles darlingi	0	Apr	2011	9.621065	64.943158	286757.6	8935878.9
MUTUM PARANA	Anopheles darlingi	0	Apr	2011	9.621065	64.943158	286757.6	8935878.9
MUTUM PARANA	Anopheles darlingi	0	Apr	2011	9.621065	64.943158	286757.6	8935878.9
MUTUM PARANA	Anopheles darlingi	0	Apr	2011	9.621065	64.943158	286757.6	8935878.9
MUTUM PARANA	Anopheles darlingi	0	Apr	2011	9.621065	64.943158	286757.6	8935878.9
MUTUM PARANA	Anopheles darlingi	0	Apr	2011	9.621065	64.943158	286757.6	8935878.9
MUTUM PARANA	Anopheles darlingi	0	Apr	2011	9.621065	64.943158	286757.6	8935878.9
MUTUM PARANA	Anopheles darlingi	0	Apr	2011	9.621065	64.943158	286757.6	8935878.9
MUTUM PARANA	Anopheles darlingi	0	Apr	2011	9.621065	64.943158	286757.6	8935878.9
MUTUM PARANA	Anopheles darlingi	0	Apr	2011	9.621065	64.943158	286757.6	8935878.9
MUTUM PARANA	Anopheles darlingi	0	Apr	2011	9.621065	64.943158	286757.6	8935878.9
MUTUM PARANA	Anopheles darlingi	0	Apr	2011	9.621065	64.943158	286757.6	8935878.9
MUTUM PARANA	Anopheles darlingi	0	Apr	2011	9.621065	64.943158	286757.6	8935878.9
MUTUM PARANA	Anopheles darlingi	0	Apr	2011	9.621065	64.943158	286757.6	8935878.9
MUTUM PARANA	Anopheles darlingi	0	Apr	2011	9.621065	64.943158	286757.6	8935878.9
MUTUM PARANA	Anopheles darlingi	0	Apr	2011	9.621065	64.943158	286757.6	8935878.9
MUTUM PARANA	Anopheles darlingi	0	Apr	2011	9.621065	64.943158	286757.6	8935878.9
MUTUM PARANA	Anopheles darlingi	0	Apr	2011	9.621065	64.943158	286757.6	8935878.9
MUTUM PARANA	Anopheles darlingi	0	Apr	2011	9.621065	64.943158	286757.6	8935878.9
MUTUM PARANA	Anopheles darlingi	0	Apr	2011	9.621065	64.943158	286757.6	8935878.9
MUTUM PARANA	Anopheles darlingi	0	Apr	2011	9.621065	64.943158	286757.6	8935878.9
MUTUM PARANA	Anopheles darlingi	0	Apr	2011	9.621065	64.943158	286757.6	8935878.9
MUTUM PARANA	Anopheles darlingi	0	Apr	2011	9.621065	64.943158	286757.6	8935878.9
MUTUM PARANA	Anopheles darlingi	0	Apr	2011	9.621065	64.943158	286757.6	8935878.9
MUTUM PARANA	Anopheles darlingi	0	Apr	2011	9.621065	64.943158	286757.6	8935878.9
MUTUM PARANA	Anopheles darlingi	0	Apr	2011	9.621065	64.943158	286757.6	8935878.9
MUTUM PARANA	Anopheles darlingi	0	Apr	2011	9.621065	64.943158	286757.6	8935878.9
MUTUM PARANA	Anopheles darlingi	0	Apr	2011	9.621065	64.943158	286757.6	8935878.9
MUTUM PARANA	Anopheles darlingi	0	Apr	2011	9.621065	64.943158	286757.6	8935878.9
MUTUM PARANA	Anopheles darlingi	0	Apr	2011	9.621065	64.943158	286757.6	8935878.9
MUTUM PARANA	Anopheles darlingi	0	Apr	2011	9.621065	64.943158	286757.6	8935878.9
MUTUM PARANA	Anopheles darlingi	0	Apr	2011	9.621065	64.943158	286757.6	8935878.9
MUTUM PARANA	Anopheles darlingi	0	Apr	2011	9.621065	64.943158	286757.6	8935878.9
MUTUM PARANA	Anopheles darlingi	0	Apr	2011	9.621065	64.943158	286757.6	8935878.9
MUTUM PARANA	Anopheles darlingi	0	Apr	2011	9.621065	64.943158	286757.6	8935878.9
MUTUM PARANA	Anopheles darlingi	0	Apr	2011	9.621065	64.943158	286757.6	8935878.9
MUTUM PARANA	Anopheles darlingi	0	Apr	2011	9.621065	64.943158	286757.6	8935878.9
MUTUM PARANA	Anopheles darlingi	0	Apr	2011	9.621065	64.943158	286757.6	8935878.9
MUTUM PARANA	Anopheles darlingi	0	Apr	2011	9.621065	64.943158	286757.6	8935878.9
MUTUM PARANA	Anopheles darlingi	0	Apr	2011	9.621065	64.943158	286757.6	8935878.9
MUTUM PARANA	Anopheles darlingi	0	Apr	2011	9.621065	64.943158	286757.6	8935878.9
MUTUM PARANA	Anopheles darlingi	0	Apr	2011	9.621065	64.943158	286757.6	8935878.9
MUTUM PARANA	Anopheles darlingi	0	Apr	2011	9.621065	64.943158	286757.6	8935878.9
MUTUM PARANA	Anopheles darlingi	0	Apr	2011	9.621065	64.943158	286757.6	8935878.9
MUTUM PARANA	Anopheles darlingi	0	Apr	2011	9.621065	64.943158	286757.6	8935878.9
MUTUM PARANA	Anopheles darlingi	0	Apr	2011	9.621065	64.943158	286757.6	8935878.9
MUTUM PARANA	Anopheles darlingi	0	Apr	2011	9.621065	64.943158	286757.6	8935878.9
MUTUM PARANA	Anopheles darlingi	0	Apr	2011	9.621065	64.943158	286757.6	8935878.9
MUTUM PARANA	Anopheles darlingi	0	Apr	2011	9.621065	64.943158	286757.6	8935878.9
MUTUM PARANA	Anopheles darlingi	0	Apr	2011	9.621065	64.943158	286757.6	8935878.9
MUTUM PARANA	Anopheles darlingi	0	Apr	2011	9.621065	64.943158	286757.6	8935878.9
MUTUM PARANA	Anopheles darlingi	0	Apr	2011	9.621065	64.943158	286757.6	8935878.9
MUTUM PARANA	Anopheles darlingi	0	Apr	2011	9.621065	64.943158	286757.6	8935878.9
MUTUM PARANA	Anopheles darlingi	0	Apr	2011	9.621065	64.943158	286757.6	8935878.9
MUTUM PARANA	Anopheles darlingi	0	Apr	2011	9.621065	64.943158	286757.6	8935878.9
MUTUM PARANA	Anopheles darlingi	0	Apr	2011	9.621065	64.943158	286757.6	8935878.9
MUTUM PARANA	Anopheles darlingi	0	Apr	2011	9.621065	64.943158	286757.6	8935878.9
MUTUM PARANA	Anopheles darlingi	0	Apr	2011	9.621065	64.943158	286757.6	8935878.9
MUTUM PARANA	Anopheles darlingi	0	Apr	2011	9.621065	64.943158	286757.6	8935878.9
MUTUM PARANA	Anopheles darlingi	0	Apr	2011	9.621065	64.943158	286757.6	8935878.9
MUTUM PARANA	Anopheles darlingi	0	Apr	2011	9.621065	64.943158	286757.6	8935878.9
MUTUM PARANA	Anopheles darlingi	0	Apr	2011	9.621065	64.943158	286757.6	8935878.9
MUTUM PARANA	Anopheles darlingi	0	Apr	2011	9.621065	64.943158	286757.6	8935878.9
MUTUM PARANA	Anopheles darlingi	0	Apr	2011	9.621065	64.943158	286757.6	8935878.9
MUTUM PARANA	Anopheles darlingi	0	Apr	2011	9.621065	64.943158	286757.6	8935878.9
MUTUM PARANA	Anopheles darlingi	0	Apr	2011	9.621065	64.943158	286757.6	8935878.9
MUTUM PARANA	Anopheles darlingi	0	Apr	2011	9.621065	64.943158	286757.6	8935878.9
MUTUM PARANA	Anopheles darlingi	0	Apr	2011	9.621065	64.943158	286757.6	8935878.9
MUTUM PARANA	Anopheles darlingi	0	Apr	2011	9.621065	64.943158	286757.6	8935878.9
MUTUM PARANA	Anopheles darlingi	0	Apr	2011	9.621065	64.943158	286757.6	8935878.9
MUTUM PARANA	Anopheles darlingi	0	Apr	2011	9.621065	64.943158	286757.6	8935878.9
MUTUM PARANA	Anopheles darlingi	0	Apr	2011	9.621065	64.943158	286757.6	8935878.9
MUTUM PARANA	Anopheles darlingi	0	Apr	2011	9.621065	64.943158	286757.6	8935878.9
MUTUM PARANA	Anopheles darlingi	0	Apr	2011	9.621065	64.943158	286757.6	8935878.9
MUTUM PARANA	Anopheles darlingi	0	Apr	2011	9.621065	64.943158	286757.6	8935878.9
MUTUM PARANA	Anopheles darlingi	0	Apr	2011	9.621065	64.943158	286757.6	8935878.9
MUTUM PARANA	Anopheles darlingi	0	Apr	2011	9.621065	64.943158	286757.6	8935878.9
MUTUM PARANA	Anopheles darlingi	0	Apr	2011	9.621065	64.943158	286757.6	8935878.9
MUTUM PARANA	Anopheles darlingi	0	Apr	2011	9.621065	64.943158	286757.6	8935878.9
MUTUM PARANA	Anopheles darlingi	0	Apr	2011	9.621065	64.943158	286757.6	8935878.9
MUTUM PARANA	Anopheles darlingi	0	Apr	2011	9.621065	64.943158	286757.6	8935878.9
MUTUM PARANA	Anopheles darlingi	0	Apr	2011	9.621065	64.943158	286757.6	8935878.9
MUTUM PARANA	Anopheles darlingi	0	Apr	2011	9.621065	64.943158	286757.6	8935878.9
MUTUM PARANA	Anopheles darlingi	0	Apr	2011	9.621065	64.943158	286757.6	8935878.9
MUTUM PARANA	Anopheles darlingi	0	Apr	2011	9.621065	64.943158	286757.6	8935878.9
MUTUM PARANA	Anopheles darlingi	0	Apr	2011	9.621065	64.943158	286757.6	8935878.9
MUTUM PARANA	Anopheles darlingi	0	Apr	2011	9.621065	64.943158	286757.6	8935878.9
MUTUM PARANA	Anopheles darlingi	0	Apr	2011	9.621065	64.943158	286757.6	8935878.9
MUTUM PARANA	Anopheles darlingi	0	Apr	2011	9.621065	64.943158	286757.6	8935878.9
MUTUM PARANA	Anopheles darlingi	0	Apr	2011	9.621065	64.943158	286757.6	8935878.9
MUTUM PARANA	Anopheles darlingi	0	Apr	2011	9.621065	64.943158	286757.6	8935878.9
MUTUM PARANA	Anopheles darlingi	0	Apr	2011	9.621065	64.943158	286757.6	8935878.9
MUTUM PARANA	Anopheles darlingi	0	Apr	2011	9.621065	64.943158	286757.6	8935878.9
MUTUM PARANA	Anopheles darlingi	0	Apr	2011	9.621065	64.943158	286757.6	8935878.9
MUTUM PARANA	Anopheles darlingi	0	Apr	2011	9.621065	64.943158	286757.6	8935878.9
MUTUM PARANA	Anopheles darlingi	0	Apr	2011	9.621065	64.943158	286757.6	8935878.9
MUTUM PARANA	Anopheles darlingi	0	Apr	2011	9.621065	64.943158	286757.6	8935878.9
MUTUM PARANA	Anopheles darlingi	0	Apr	2011	9.621065	64.943158	286757.6	8935878.9
MUTUM PARANA	Anopheles darlingi	0	Apr	2011	9.621065	64.943158	286757.6	8935878.9
MUTUM PARANA	Anopheles darlingi	0	Apr	2011	9.621065	64.943158	286757.6	8935878.9
MUTUM PARANA	Anopheles darlingi	0	Apr	2011	9.621065	64.943158	286757.6	8935878.9
MUTUM PARANA	Anopheles darlingi	0	Apr	2011	9.621065	64.943158	286757.6	8935878.9
MUTUM PARANA	Anopheles darlingi	0	Apr	2011	9.621065	64.943158	286757.6	8935878.9
MUTUM PARANA	Anopheles darlingi	0	Apr	2011	9.621065	64.943158	286757.6	8935878.9
MUTUM PARANA	Anopheles darlingi	0	Apr	2011	9.621065	64.943158	286757.6	8935878.9
MUTUM PARANA	Anopheles darlingi	0	Apr	2011	9.621065	64.943158	286757.6	8935878.9
MUTUM PARANA	Anopheles darlingi	0	Apr	2011	9.621065	64.943158	286757.6	8935878.9
MUTUM PARANA	Anopheles darlingi	0	Apr	2011	9.621065	64.943158	286757.6	8935878.9
MUTUM PARANA	Anopheles darlingi	0	Apr	2011	9.621065	64.943158	286757.6	8935878.9
MUTUM PARANA	Anopheles darlingi	0	Apr	2011	9.621065	64.943158	286757.6	8935878.9
MUTUM PARANA	Anopheles darlingi	0	Apr	2011	9.621065	64.943158	286757.6	8935878.9
MUTUM PARANA	Anopheles darlingi	0	Apr	2011	9.621065	64.943158	286757.6	8935878.9
MUTUM PARANA	Anopheles darlingi	0	Apr	2011	9.621065	64.943158	286757.6	8935878.9
MUTUM PARANA	Anopheles darlingi	0	Apr	2011	9.621065	64.943158	286757.6	8935878.9
MUTUM PARANA	Anopheles darlingi	0	Apr	2011	9.621065	64.943158	286757.6	8935878.9
MUTUM PARANA	Anopheles darlingi	0	Apr	2011	9.621065	64.943158	286757.6	8935878.9
MUTUM PARANA	Anopheles darlingi	0	Apr	2011	9.621065	64.943158	286757.6	8935878.9
MUTUM PARANA	Anopheles darlingi	0	May	2011	9.621065	64.943158	286757.6	8935878.9
MUTUM PARANA	Anopheles darlingi	0	May	2011	9.621065	64.943158	286757.6	8935878.9
MUTUM PARANA	Anopheles darlingi	0	May	2011	9.621065	64.943158	286757.6	8935878.9
MUTUM PARANA	Anopheles darlingi	0	May	2011	9.621065	64.943158	286757.6	8935878.9
MUTUM PARANA	Anopheles darlingi	0	May	2011	9.621065	64.943158	286757.6	8935878.9
MUTUM PARANA	Anopheles darlingi	0	May	2011	9.621065	64.943158	286757.6	8935878.9
MUTUM PARANA	Anopheles darlingi	0	May	2011	9.621065	64.943158	286757.6	8935878.9
MUTUM PARANA	Anopheles darlingi	0	May	2011	9.621065	64.943158	286757.6	8935878.9
MUTUM PARANA	Anopheles darlingi	0	May	2011	9.621065	64.943158	286757.6	8935878.9
MUTUM PARANA	Anopheles darlingi	0	May	2011	9.621065	64.943158	286757.6	8935878.9
MUTUM PARANA	Anopheles darlingi	0	May	2011	9.621065	64.943158	286757.6	8935878.9
MUTUM PARANA	Anopheles darlingi	0	May	2011	9.621065	64.943158	286757.6	8935878.9
MUTUM PARANA	Anopheles darlingi	0	May	2011	9.621065	64.943158	286757.6	8935878.9
MUTUM PARANA	Anopheles darlingi	0	May	2011	9.621065	64.943158	286757.6	8935878.9
MUTUM PARANA	Anopheles darlingi	0	May	2011	9.621065	64.943158	286757.6	8935878.9
MUTUM PARANA	Anopheles darlingi	0	May	2011	9.621065	64.943158	286757.6	8935878.9
MUTUM PARANA	Anopheles darlingi	0	May	2011	9.621065	64.943158	286757.6	8935878.9
MUTUM PARANA	Anopheles darlingi	0	May	2011	9.621065	64.943158	286757.6	8935878.9
MUTUM PARANA	Anopheles darlingi	0	May	2011	9.621065	64.943158	286757.6	8935878.9
MUTUM PARANA	Anopheles darlingi	0	May	2011	9.621065	64.943158	286757.6	8935878.9
MUTUM PARANA	Anopheles darlingi	0	May	2011	9.621065	64.943158	286757.6	8935878.9
MUTUM PARANA	Anopheles darlingi	0	May	2011	9.621065	64.943158	286757.6	8935878.9
MUTUM PARANA	Anopheles darlingi	0	May	2011	9.621065	64.943158	286757.6	8935878.9
MUTUM PARANA	Anopheles darlingi	0	May	2011	9.621065	64.943158	286757.6	8935878.9
MUTUM PARANA	Anopheles darlingi	0	May	2011	9.621065	64.943158	286757.6	8935878.9
MUTUM PARANA	Anopheles darlingi	0	May	2011	9.621065	64.943158	286757.6	8935878.9
MUTUM PARANA	Anopheles darlingi	0	May	2011	9.621065	64.943158	286757.6	8935878.9
MUTUM PARANA	Anopheles darlingi	0	May	2011	9.621065	64.943158	286757.6	8935878.9
MUTUM PARANA	Anopheles darlingi	0	May	2011	9.621065	64.943158	286757.6	8935878.9
MUTUM PARANA	Anopheles darlingi	0	May	2011	9.621065	64.943158	286757.6	8935878.9
MUTUM PARANA	Anopheles darlingi	0	May	2011	9.621065	64.943158	286757.6	8935878.9
MUTUM PARANA	Anopheles darlingi	0	May	2011	9.621065	64.943158	286757.6	8935878.9
MUTUM PARANA	Anopheles darlingi	0	May	2011	9.621065	64.943158	286757.6	8935878.9
MUTUM PARANA	Anopheles darlingi	0	May	2011	9.621065	64.943158	286757.6	8935878.9
MUTUM PARANA	Anopheles darlingi	0	May	2011	9.621065	64.943158	286757.6	8935878.9
MUTUM PARANA	Anopheles darlingi	0	May	2011	9.621065	64.943158	286757.6	8935878.9
MUTUM PARANA	Anopheles darlingi	0	May	2011	9.621065	64.943158	286757.6	8935878.9
MUTUM PARANA	Anopheles darlingi	0	May	2011	9.621065	64.943158	286757.6	8935878.9
MUTUM PARANA	Anopheles darlingi	0	May	2011	9.621065	64.943158	286757.6	8935878.9
MUTUM PARANA	Anopheles darlingi	0	May	2011	9.621065	64.943158	286757.6	8935878.9
MUTUM PARANA	Anopheles darlingi	0	May	2011	9.621065	64.943158	286757.6	8935878.9
MUTUM PARANA	Anopheles darlingi	0	May	2011	9.621065	64.943158	286757.6	8935878.9
MUTUM PARANA	Anopheles darlingi	0	May	2011	9.621065	64.943158	286757.6	8935878.9
MUTUM PARANA	Anopheles darlingi	0	May	2011	9.621065	64.943158	286757.6	8935878.9
MUTUM PARANA	Anopheles darlingi	0	May	2011	9.621065	64.943158	286757.6	8935878.9
MUTUM PARANA	Anopheles darlingi	0	May	2011	9.621065	64.943158	286757.6	8935878.9
MUTUM PARANA	Anopheles darlingi	0	May	2011	9.621065	64.943158	286757.6	8935878.9
MUTUM PARANA	Anopheles darlingi	0	May	2011	9.621065	64.943158	286757.6	8935878.9
MUTUM PARANA	Anopheles darlingi	0	May	2011	9.621065	64.943158	286757.6	8935878.9
MUTUM PARANA	Anopheles darlingi	0	May	2011	9.621065	64.943158	286757.6	8935878.9
MUTUM PARANA	Anopheles darlingi	0	May	2011	9.621065	64.943158	286757.6	8935878.9
MUTUM PARANA	Anopheles darlingi	0	May	2011	9.621065	64.943158	286757.6	8935878.9
MUTUM PARANA	Anopheles darlingi	0	May	2011	9.621065	64.943158	286757.6	8935878.9
MUTUM PARANA	Anopheles darlingi	0	May	2011	9.621065	64.943158	286757.6	8935878.9
MUTUM PARANA	Anopheles darlingi	0	May	2011	9.621065	64.943158	286757.6	8935878.9
MUTUM PARANA	Anopheles darlingi	0	May	2011	9.621065	64.943158	286757.6	8935878.9
MUTUM PARANA	Anopheles darlingi	0	May	2011	9.621065	64.943158	286757.6	8935878.9
MUTUM PARANA	Anopheles darlingi	0	May	2011	9.621065	64.943158	286757.6	8935878.9
MUTUM PARANA	Anopheles darlingi	0	May	2011	9.621065	64.943158	286757.6	8935878.9
MUTUM PARANA	Anopheles darlingi	0	May	2011	9.621065	64.943158	286757.6	8935878.9
MUTUM PARANA	Anopheles darlingi	0	May	2011	9.621065	64.943158	286757.6	8935878.9
MUTUM PARANA	Anopheles darlingi	0	May	2011	9.621065	64.943158	286757.6	8935878.9
MUTUM PARANA	Anopheles darlingi	0	May	2011	9.621065	64.943158	286757.6	8935878.9
MUTUM PARANA	Anopheles darlingi	0	May	2011	9.621065	64.943158	286757.6	8935878.9
MUTUM PARANA	Anopheles darlingi	0	May	2011	9.621065	64.943158	286757.6	8935878.9
MUTUM PARANA	Anopheles darlingi	0	May	2011	9.621065	64.943158	286757.6	8935878.9
MUTUM PARANA	Anopheles darlingi	0	May	2011	9.621065	64.943158	286757.6	8935878.9
MUTUM PARANA	Anopheles darlingi	0	May	2011	9.621065	64.943158	286757.6	8935878.9
MUTUM PARANA	Anopheles darlingi	0	May	2011	9.621065	64.943158	286757.6	8935878.9
MUTUM PARANA	Anopheles darlingi	0	May	2011	9.621065	64.943158	286757.6	8935878.9
MUTUM PARANA	Anopheles darlingi	0	May	2011	9.621065	64.943158	286757.6	8935878.9
MUTUM PARANA	Anopheles darlingi	0	May	2011	9.621065	64.943158	286757.6	8935878.9
MUTUM PARANA	Anopheles darlingi	0	May	2011	9.621065	64.943158	286757.6	8935878.9
MUTUM PARANA	Anopheles darlingi	0	May	2011	9.621065	64.943158	286757.6	8935878.9
MUTUM PARANA	Anopheles darlingi	0	May	2011	9.621065	64.943158	286757.6	8935878.9
MUTUM PARANA	Anopheles darlingi	12	May	2011	9.621065	64.943158	286757.6	8935878.9
MUTUM PARANA	Anopheles darlingi	12	May	2011	9.621065	64.943158	286757.6	8935878.9
MUTUM PARANA	Anopheles darlingi	12	May	2011	9.621065	64.943158	286757.6	8935878.9
MUTUM PARANA	Anopheles darlingi	12	May	2011	9.621065	64.943158	286757.6	8935878.9
MUTUM PARANA	Anopheles darlingi	12	May	2011	9.621065	64.943158	286757.6	8935878.9
MUTUM PARANA	Anopheles darlingi	12	May	2011	9.621065	64.943158	286757.6	8935878.9
MUTUM PARANA	Anopheles darlingi	12	May	2011	9.621065	64.943158	286757.6	8935878.9
MUTUM PARANA	Anopheles darlingi	12	May	2011	9.621065	64.943158	286757.6	8935878.9
MUTUM PARANA	Anopheles darlingi	12	May	2011	9.621065	64.943158	286757.6	8935878.9
MUTUM PARANA	Anopheles darlingi	12	May	2011	9.621065	64.943158	286757.6	8935878.9
MUTUM PARANA	Anopheles darlingi	12	May	2011	9.621065	64.943158	286757.6	8935878.9
MUTUM PARANA	Anopheles braziliensis	12	May	2011	9.621065	64.943158	286757.6	8935878.9
MUTUM PARANA	Anopheles braziliensis	9	Jun	2011	9.621065	64.943158	286757.6	8935878.9
MUTUM PARANA	Anopheles darlingi	9	Jun	2011	9.621065	64.943158	286757.6	8935878.9
MUTUM PARANA	Anopheles darlingi	9	Jun	2011	9.621065	64.943158	286757.6	8935878.9
MUTUM PARANA	Anopheles darlingi	9	Jun	2011	9.621065	64.943158	286757.6	8935878.9
MUTUM PARANA	Anopheles darlingi	9	Jun	2011	9.621065	64.943158	286757.6	8935878.9
MUTUM PARANA	Anopheles darlingi	9	Jun	2011	9.621065	64.943158	286757.6	8935878.9
MUTUM PARANA	Anopheles darlingi	9	Jun	2011	9.621065	64.943158	286757.6	8935878.9
MUTUM PARANA	Anopheles darlingi	9	Jun	2011	9.621065	64.943158	286757.6	8935878.9
MUTUM PARANA	Anopheles darlingi	9	Jun	2011	9.621065	64.943158	286757.6	8935878.9
MUTUM PARANA	Anopheles darlingi	9	Jun	2011	9.621065	64.943158	286757.6	8935878.9
MUTUM PARANA	Anopheles darlingi	9	Jun	2011	9.621065	64.943158	286757.6	8935878.9
MUTUM PARANA	Anopheles darlingi	9	Jun	2011	9.621065	64.943158	286757.6	8935878.9
MUTUM PARANA	Anopheles darlingi	9	Jun	2011	9.621065	64.943158	286757.6	8935878.9
MUTUM PARANA	Anopheles darlingi	9	Jun	2011	9.621065	64.943158	286757.6	8935878.9
MUTUM PARANA	Anopheles darlingi	9	Jun	2011	9.621065	64.943158	286757.6	8935878.9
MUTUM PARANA	Anopheles darlingi	9	Jun	2011	9.621065	64.943158	286757.6	8935878.9
MUTUM PARANA	Anopheles darlingi	9	Jun	2011	9.621065	64.943158	286757.6	8935878.9
MUTUM PARANA	Anopheles darlingi	9	Jun	2011	9.621065	64.943158	286757.6	8935878.9
MUTUM PARANA	Anopheles darlingi	9	Jun	2011	9.621065	64.943158	286757.6	8935878.9
MUTUM PARANA	Anopheles darlingi	9	Jun	2011	9.621065	64.943158	286757.6	8935878.9
MUTUM PARANA	Anopheles darlingi	9	Jun	2011	9.621065	64.943158	286757.6	8935878.9
MUTUM PARANA	Anopheles darlingi	9	Jun	2011	9.621065	64.943158	286757.6	8935878.9
MUTUM PARANA	Anopheles darlingi	9	Jun	2011	9.621065	64.943158	286757.6	8935878.9
MUTUM PARANA	Anopheles darlingi	9	Jun	2011	9.621065	64.943158	286757.6	8935878.9
MUTUM PARANA	Anopheles darlingi	9	Jun	2011	9.621065	64.943158	286757.6	8935878.9
MUTUM PARANA	Anopheles darlingi	9	Jun	2011	9.621065	64.943158	286757.6	8935878.9
MUTUM PARANA	Anopheles darlingi	9	Jun	2011	9.621065	64.943158	286757.6	8935878.9
MUTUM PARANA	Anopheles darlingi	9	Jun	2011	9.621065	64.943158	286757.6	8935878.9
MUTUM PARANA	Anopheles darlingi	9	Jun	2011	9.621065	64.943158	286757.6	8935878.9
MUTUM PARANA	Anopheles darlingi	9	Jun	2011	9.621065	64.943158	286757.6	8935878.9
MUTUM PARANA	Anopheles darlingi	9	Jun	2011	9.621065	64.943158	286757.6	8935878.9
MUTUM PARANA	Anopheles darlingi	9	Jun	2011	9.621065	64.943158	286757.6	8935878.9
MUTUM PARANA	Anopheles darlingi	9	Jun	2011	9.621065	64.943158	286757.6	8935878.9
MUTUM PARANA	Anopheles darlingi	9	Jun	2011	9.621065	64.943158	286757.6	8935878.9
MUTUM PARANA	Anopheles darlingi	9	Jun	2011	9.621065	64.943158	286757.6	8935878.9
MUTUM PARANA	Anopheles darlingi	9	Jun	2011	9.621065	64.943158	286757.6	8935878.9
MUTUM PARANA	Anopheles darlingi	9	Jun	2011	9.621065	64.943158	286757.6	8935878.9
MUTUM PARANA	Anopheles darlingi	9	Jun	2011	9.621065	64.943158	286757.6	8935878.9
MUTUM PARANA	Anopheles darlingi	9	Jun	2011	9.621065	64.943158	286757.6	8935878.9
MUTUM PARANA	Anopheles darlingi	9	Jun	2011	9.621065	64.943158	286757.6	8935878.9
MUTUM PARANA	Anopheles darlingi	9	Jun	2011	9.621065	64.943158	286757.6	8935878.9
MUTUM PARANA	Anopheles darlingi	9	Jun	2011	9.621065	64.943158	286757.6	8935878.9
MUTUM PARANA	Anopheles darlingi	9	Jun	2011	9.621065	64.943158	286757.6	8935878.9
MUTUM PARANA	Anopheles darlingi	9	Jun	2011	9.621065	64.943158	286757.6	8935878.9
MUTUM PARANA	Anopheles darlingi	9	Jun	2011	9.621065	64.943158	286757.6	8935878.9
MUTUM PARANA	Anopheles darlingi	9	Jun	2011	9.621065	64.943158	286757.6	8935878.9
MUTUM PARANA	Anopheles darlingi	9	Jun	2011	9.621065	64.943158	286757.6	8935878.9
MUTUM PARANA	Anopheles darlingi	9	Jun	2011	9.621065	64.943158	286757.6	8935878.9
MUTUM PARANA	Anopheles darlingi	9	Jun	2011	9.621065	64.943158	286757.6	8935878.9
MUTUM PARANA	Anopheles darlingi	9	Jun	2011	9.621065	64.943158	286757.6	8935878.9
MUTUM PARANA	Anopheles darlingi	9	Jun	2011	9.621065	64.943158	286757.6	8935878.9
MUTUM PARANA	Anopheles darlingi	9	Jun	2011	9.621065	64.943158	286757.6	8935878.9
MUTUM PARANA	Anopheles darlingi	9	Jun	2011	9.621065	64.943158	286757.6	8935878.9
MUTUM PARANA	Anopheles darlingi	9	Jun	2011	9.621065	64.943158	286757.6	8935878.9
MUTUM PARANA	Anopheles darlingi	9	Jun	2011	9.621065	64.943158	286757.6	8935878.9
MUTUM PARANA	Anopheles darlingi	9	Jun	2011	9.621065	64.943158	286757.6	8935878.9
MUTUM PARANA	Anopheles darlingi	9	Jun	2011	9.621065	64.943158	286757.6	8935878.9
MUTUM PARANA	Anopheles darlingi	9	Jun	2011	9.621065	64.943158	286757.6	8935878.9
MUTUM PARANA	Anopheles darlingi	9	Jun	2011	9.621065	64.943158	286757.6	8935878.9
MUTUM PARANA	Anopheles darlingi	9	Jun	2011	9.621065	64.943158	286757.6	8935878.9
MUTUM PARANA	Anopheles darlingi	9	Jun	2011	9.621065	64.943158	286757.6	8935878.9
MUTUM PARANA	Anopheles darlingi	9	Jun	2011	9.621065	64.943158	286757.6	8935878.9
MUTUM PARANA	Anopheles darlingi	9	Jun	2011	9.621065	64.943158	286757.6	8935878.9
MUTUM PARANA	Anopheles darlingi	9	Jun	2011	9.621065	64.943158	286757.6	8935878.9
MUTUM PARANA	Anopheles darlingi	9	Jun	2011	9.621065	64.943158	286757.6	8935878.9
MUTUM PARANA	Anopheles darlingi	9	Jun	2011	9.621065	64.943158	286757.6	8935878.9
MUTUM PARANA	Anopheles darlingi	9	Jun	2011	9.621065	64.943158	286757.6	8935878.9
MUTUM PARANA	Anopheles darlingi	9	Jun	2011	9.621065	64.943158	286757.6	8935878.9
MUTUM PARANA	Anopheles darlingi	9	Jun	2011	9.621065	64.943158	286757.6	8935878.9
MUTUM PARANA	Anopheles darlingi	9	Jun	2011	9.621065	64.943158	286757.6	8935878.9
MUTUM PARANA	Anopheles darlingi	9	Jun	2011	9.621065	64.943158	286757.6	8935878.9
MUTUM PARANA	Anopheles darlingi	9	Jun	2011	9.621065	64.943158	286757.6	8935878.9
MUTUM PARANA	Anopheles darlingi	11	Aug	2011	9.621065	64.943158	286757.6	8935878.9
MUTUM PARANA	Anopheles darlingi	11	Aug	2011	9.621065	64.943158	286757.6	8935878.9
MUTUM PARANA	Anopheles braziliensis	13	Sep	2011	9.621065	64.943158	286757.6	8935878.9
MUTUM PARANA	Anopheles braziliensis	13	Sep	2011	9.621065	64.943158	286757.6	8935878.9
MUTUM PARANA	Anopheles braziliensis	13	Sep	2011	9.621065	64.943158	286757.6	8935878.9
MUTUM PARANA	Anopheles darlingi	13	Sep	2011	9.621065	64.943158	286757.6	8935878.9
MUTUM PARANA	Anopheles darlingi	13	Sep	2011	9.621065	64.943158	286757.6	8935878.9
MUTUM PARANA	Anopheles darlingi	13	Sep	2011	9.621065	64.943158	286757.6	8935878.9
MUTUM PARANA	Anopheles darlingi	11	Oct	2011	9.621065	64.943158	286757.6	8935878.9
MUTUM PARANA	Anopheles darlingi	11	Oct	2011	9.621065	64.943158	286757.6	8935878.9
MUTUM PARANA	Anopheles darlingi	11	Oct	2011	9.621065	64.943158	286757.6	8935878.9
MUTUM PARANA	Anopheles darlingi	11	Oct	2011	9.621065	64.943158	286757.6	8935878.9
MUTUM PARANA	Anopheles darlingi	11	Oct	2011	9.621065	64.943158	286757.6	8935878.9
MUTUM PARANA	Anopheles darlingi	11	Oct	2011	9.621065	64.943158	286757.6	8935878.9
MUTUM PARANA	Anopheles darlingi	11	Oct	2011	9.621065	64.943158	286757.6	8935878.9
MUTUM PARANA	Anopheles darlingi	11	Oct	2011	9.621065	64.943158	286757.6	8935878.9
MUTUM PARANA	Anopheles darlingi	11	Oct	2011	9.621065	64.943158	286757.6	8935878.9
MUTUM PARANA	Anopheles darlingi	11	Oct	2011	9.621065	64.943158	286757.6	8935878.9
MUTUM PARANA	Anopheles darlingi	11	Oct	2011	9.621065	64.943158	286757.6	8935878.9
MUTUM PARANA	Anopheles darlingi	11	Oct	2011	9.621065	64.943158	286757.6	8935878.9
MUTUM PARANA	Anopheles darlingi	11	Oct	2011	9.621065	64.943158	286757.6	8935878.9
MUTUM PARANA	Anopheles darlingi	11	Oct	2011	9.621065	64.943158	286757.6	8935878.9
MUTUM PARANA	Anopheles darlingi	11	Oct	2011	9.621065	64.943158	286757.6	8935878.9
MUTUM PARANA	Anopheles darlingi	11	Oct	2011	9.621065	64.943158	286757.6	8935878.9
MUTUM PARANA	Anopheles darlingi	11	Oct	2011	9.621065	64.943158	286757.6	8935878.9
MUTUM PARANA	Anopheles darlingi	11	Oct	2011	9.621065	64.943158	286757.6	8935878.9
MUTUM PARANA	Anopheles darlingi	11	Oct	2011	9.621065	64.943158	286757.6	8935878.9
MUTUM PARANA	Anopheles darlingi	11	Oct	2011	9.621065	64.943158	286757.6	8935878.9
MUTUM PARANA	Anopheles darlingi	11	Oct	2011	9.621065	64.943158	286757.6	8935878.9
MUTUM PARANA	Anopheles darlingi	11	Oct	2011	9.621065	64.943158	286757.6	8935878.9
MUTUM PARANA	Anopheles darlingi	11	Oct	2011	9.621065	64.943158	286757.6	8935878.9
MUTUM PARANA	Anopheles darlingi	11	Oct	2011	9.621065	64.943158	286757.6	8935878.9
MUTUM PARANA	Anopheles darlingi	11	Oct	2011	9.621065	64.943158	286757.6	8935878.9
MUTUM PARANA	Anopheles darlingi	11	Oct	2011	9.621065	64.943158	286757.6	8935878.9
MUTUM PARANA	Anopheles darlingi	11	Oct	2011	9.621065	64.943158	286757.6	8935878.9
MUTUM PARANA	Anopheles darlingi	11	Oct	2011	9.621065	64.943158	286757.6	8935878.9
MUTUM PARANA	Anopheles darlingi	11	Oct	2011	9.621065	64.943158	286757.6	8935878.9
MUTUM PARANA	Anopheles darlingi	11	Oct	2011	9.621065	64.943158	286757.6	8935878.9
MUTUM PARANA	Anopheles darlingi	11	Oct	2011	9.621065	64.943158	286757.6	8935878.9
MUTUM PARANA	Anopheles braziliensis	3	Nov	2011	9.621065	64.943158	286757.6	8935878.9
MUTUM PARANA	Anopheles braziliensis	3	Nov	2011	9.621065	64.943158	286757.6	8935878.9
MUTUM PARANA	Anopheles braziliensis	3	Nov	2011	9.621065	64.943158	286757.6	8935878.9
MUTUM PARANA	Anopheles braziliensis	3	Nov	2011	9.621065	64.943158	286757.6	8935878.9
MUTUM PARANA	Anopheles braziliensis	3	Nov	2011	9.621065	64.943158	286757.6	8935878.9
MUTUM PARANA	Anopheles braziliensis	3	Nov	2011	9.621065	64.943158	286757.6	8935878.9
MUTUM PARANA	Anopheles darlingi	3	Nov	2011	9.621065	64.943158	286757.6	8935878.9
MUTUM PARANA	Anopheles darlingi	3	Nov	2011	9.621065	64.943158	286757.6	8935878.9
MUTUM PARANA	Anopheles darlingi	3	Nov	2011	9.621065	64.943158	286757.6	8935878.9
MUTUM PARANA	Anopheles darlingi	3	Nov	2011	9.621065	64.943158	286757.6	8935878.9
MUTUM PARANA	Anopheles darlingi	3	Nov	2011	9.621065	64.943158	286757.6	8935878.9
MUTUM PARANA	Anopheles darlingi	3	Nov	2011	9.621065	64.943158	286757.6	8935878.9
MUTUM PARANA	Anopheles darlingi	3	Nov	2011	9.621065	64.943158	286757.6	8935878.9
MUTUM PARANA	Anopheles darlingi	3	Nov	2011	9.621065	64.943158	286757.6	8935878.9
MUTUM PARANA	Anopheles darlingi	3	Nov	2011	9.621065	64.943158	286757.6	8935878.9
MUTUM PARANA	Anopheles darlingi	3	Nov	2011	9.621065	64.943158	286757.6	8935878.9
MUTUM PARANA	Anopheles darlingi	3	Nov	2011	9.621065	64.943158	286757.6	8935878.9
MUTUM PARANA	Anopheles darlingi	3	Nov	2011	9.621065	64.943158	286757.6	8935878.9
MUTUM PARANA	Anopheles darlingi	3	Nov	2011	9.621065	64.943158	286757.6	8935878.9
MUTUM PARANA	Anopheles darlingi	3	Nov	2011	9.621065	64.943158	286757.6	8935878.9
MUTUM PARANA	Anopheles darlingi	3	Nov	2011	9.621065	64.943158	286757.6	8935878.9
MUTUM PARANA	Anopheles darlingi	3	Nov	2011	9.621065	64.943158	286757.6	8935878.9
MUTUM PARANA	Anopheles darlingi	3	Nov	2011	9.621065	64.943158	286757.6	8935878.9
MUTUM PARANA	Anopheles darlingi	3	Nov	2011	9.621065	64.943158	286757.6	8935878.9
MUTUM PARANA	Anopheles darlingi	3	Nov	2011	9.621065	64.943158	286757.6	8935878.9
MUTUM PARANA	Anopheles darlingi	3	Nov	2011	9.621065	64.943158	286757.6	8935878.9
MUTUM PARANA	Anopheles darlingi	3	Nov	2011	9.621065	64.943158	286757.6	8935878.9
MUTUM PARANA	Anopheles darlingi	3	Nov	2011	9.621065	64.943158	286757.6	8935878.9
MUTUM PARANA	Anopheles darlingi	3	Nov	2011	9.621065	64.943158	286757.6	8935878.9
MUTUM PARANA	Anopheles triannulatus	3	Nov	2011	9.621065	64.943158	286757.6	8935878.9
MUTUM PARANA	Anopheles braziliensis	9	Jun	2011	9.621065	64.943158	286757.6	8935878.9
MUTUM PARANA	Anopheles braziliensis	11	Aug	2011	9.621065	64.943158	286757.6	8935878.9
MUTUM PARANA	Anopheles braziliensis	11	Aug	2011	9.621065	64.943158	286757.6	8935878.9
MUTUM PARANA	Anopheles braziliensis	11	Aug	2011	9.621065	64.943158	286757.6	8935878.9
MUTUM PARANA	Anopheles braziliensis	11	Aug	2011	9.621065	64.943158	286757.6	8935878.9
MUTUM PARANA	Anopheles braziliensis	11	Aug	2011	9.621065	64.943158	286757.6	8935878.9
MUTUM PARANA	Anopheles braziliensis	11	Aug	2011	9.621065	64.943158	286757.6	8935878.9
MUTUM PARANA	Anopheles braziliensis	11	Aug	2011	9.621065	64.943158	286757.6	8935878.9
MUTUM PARANA	Anopheles braziliensis	11	Aug	2011	9.621065	64.943158	286757.6	8935878.9
MUTUM PARANA	Anopheles braziliensis	11	Aug	2011	9.621065	64.943158	286757.6	8935878.9
MUTUM PARANA	Anopheles braziliensis	11	Aug	2011	9.621065	64.943158	286757.6	8935878.9
MUTUM PARANA	Anopheles braziliensis	11	Aug	2011	9.621065	64.943158	286757.6	8935878.9
MUTUM PARANA	Anopheles braziliensis	11	Aug	2011	9.621065	64.943158	286757.6	8935878.9
MUTUM PARANA	Anopheles braziliensis	11	Aug	2011	9.621065	64.943158	286757.6	8935878.9
MUTUM PARANA	Anopheles nuneztovari	11	Aug	2011	9.621065	64.943158	286757.6	8935878.9
MUTUM PARANA	Anopheles darlingi	13	Sep	2011	9.621065	64.943158	286757.6	8935878.9
MUTUM PARANA	Anopheles darlingi	13	Sep	2011	9.621065	64.943158	286757.6	8935878.9
MUTUM PARANA	Anopheles darlingi	13	Sep	2011	9.621065	64.943158	286757.6	8935878.9
MUTUM PARANA	Anopheles darlingi	13	Sep	2011	9.621065	64.943158	286757.6	8935878.9
MUTUM PARANA	Anopheles darlingi	13	Sep	2011	9.621065	64.943158	286757.6	8935878.9
MUTUM PARANA	Anopheles darlingi	13	Sep	2011	9.621065	64.943158	286757.6	8935878.9
MUTUM PARANA	Anopheles darlingi	13	Sep	2011	9.621065	64.943158	286757.6	8935878.9
MUTUM PARANA	Anopheles darlingi	13	Sep	2011	9.621065	64.943158	286757.6	8935878.9
MUTUM PARANA	Anopheles darlingi	13	Sep	2011	9.621065	64.943158	286757.6	8935878.9
MUTUM PARANA	Anopheles darlingi	13	Sep	2011	9.621065	64.943158	286757.6	8935878.9
MUTUM PARANA	Anopheles darlingi	13	Sep	2011	9.621065	64.943158	286757.6	8935878.9
MUTUM PARANA	Anopheles darlingi	13	Sep	2011	9.621065	64.943158	286757.6	8935878.9
MUTUM PARANA	Anopheles darlingi	13	Sep	2011	9.621065	64.943158	286757.6	8935878.9
MUTUM PARANA	Anopheles darlingi	13	Sep	2011	9.621065	64.943158	286757.6	8935878.9
MUTUM PARANA	Anopheles darlingi	13	Sep	2011	9.621065	64.943158	286757.6	8935878.9
MUTUM PARANA	Anopheles darlingi	13	Sep	2011	9.621065	64.943158	286757.6	8935878.9
MUTUM PARANA	Anopheles darlingi	13	Sep	2011	9.621065	64.943158	286757.6	8935878.9
MUTUM PARANA	Anopheles darlingi	13	Sep	2011	9.621065	64.943158	286757.6	8935878.9
MUTUM PARANA	Anopheles darlingi	13	Sep	2011	9.621065	64.943158	286757.6	8935878.9
MUTUM PARANA	Anopheles darlingi	13	Sep	2011	9.621065	64.943158	286757.6	8935878.9
MUTUM PARANA	Anopheles darlingi	13	Sep	2011	9.621065	64.943158	286757.6	8935878.9
MUTUM PARANA	Anopheles darlingi	13	Sep	2011	9.621065	64.943158	286757.6	8935878.9
MUTUM PARANA	Anopheles darlingi	13	Sep	2011	9.621065	64.943158	286757.6	8935878.9
MUTUM PARANA	Anopheles darlingi	13	Sep	2011	9.621065	64.943158	286757.6	8935878.9
MUTUM PARANA	Anopheles triannulatus	13	Sep	2011	9.621065	64.943158	286757.6	8935878.9
NOVA MUTUM PARANÁ	Anopheles darlingi	0	Apr	2011	9.293083	64.551573	329580	8972372.4
NOVA MUTUM PARANÁ	Anopheles darlingi	0	Apr	2011	9.293083	64.551573	329580	8972372.4
NOVA MUTUM PARANÁ	Anopheles darlingi	0	Apr	2011	9.293083	64.551573	329580	8972372.4
NOVA MUTUM PARANÁ	Anopheles darlingi	0	Apr	2011	9.293083	64.551573	329580	8972372.4
NOVA MUTUM PARANÁ	Anopheles darlingi	0	Apr	2011	9.293083	64.551573	329580	8972372.4
NOVA MUTUM PARANÁ	Anopheles darlingi	0	Apr	2011	9.293083	64.551573	329580	8972372.4
NOVA MUTUM PARANÁ	Anopheles darlingi	0	Apr	2011	9.293083	64.551573	329580	8972372.4
NOVA MUTUM PARANÁ	Anopheles darlingi	0	Apr	2011	9.293083	64.551573	329580	8972372.4
NOVA MUTUM PARANÁ	Anopheles darlingi	0	Apr	2011	9.293083	64.551573	329580	8972372.4
NOVA MUTUM PARANÁ	Anopheles darlingi	0	Apr	2011	9.293083	64.551573	329580	8972372.4
NOVA MUTUM PARANÁ	Anopheles darlingi	0	Apr	2011	9.293083	64.551573	329580	8972372.4
NOVA MUTUM PARANÁ	Anopheles darlingi	0	Apr	2011	9.293083	64.551573	329580	8972372.4
NOVA MUTUM PARANÁ	Anopheles darlingi	0	Apr	2011	9.293083	64.551573	329580	8972372.4
NOVA MUTUM PARANÁ	Anopheles darlingi	0	Apr	2011	9.293083	64.551573	329580	8972372.4
NOVA MUTUM PARANÁ	Anopheles braziliensis	0	Apr	2011	9.293083	64.551573	329580	8972372.4
NOVA MUTUM PARANÁ	Anopheles braziliensis	0	Apr	2011	9.293083	64.551573	329580	8972372.4
NOVA MUTUM PARANÁ	Anopheles darlingi	0	May	2011	9.293083	64.551573	329580	8972372.4
NOVA MUTUM PARANÁ	Anopheles darlingi	0	May	2011	9.293083	64.551573	329580	8972372.4
NOVA MUTUM PARANÁ	Anopheles darlingi	0	May	2011	9.293083	64.551573	329580	8972372.4
NOVA MUTUM PARANÁ	Anopheles darlingi	0	May	2011	9.293083	64.551573	329580	8972372.4
NOVA MUTUM PARANÁ	Anopheles darlingi	1	Aug	2011	9.293083	64.551573	329580	8972372.4
NOVA MUTUM PARANÁ	Anopheles darlingi	3	Oct	2011	9.293083	64.551573	329580	8972372.4
NOVA MUTUM PARANÁ	Anopheles darlingi	25	Jul	2011	9.293083	64.551573	329580	8972372.4
NOVA MUTUM PARANÁ	Anopheles darlingi	25	Jul	2011	9.293083	64.551573	329580	8972372.4
RAMAL PRIMAVERA	Anopheles darlingi	0	Apr	2011	9.40317	65.04529	275403	8959918.8
RAMAL PRIMAVERA	Anopheles darlingi	0	Apr	2011	9.40317	65.04529	275403	8959918.8
RAMAL PRIMAVERA	Anopheles darlingi	0	Apr	2011	9.40317	65.04529	275403	8959918.8
RAMAL PRIMAVERA	Anopheles darlingi	0	Apr	2011	9.40317	65.04529	275403	8959918.8
RAMAL PRIMAVERA	Anopheles darlingi	0	Apr	2011	9.40317	65.04529	275403	8959918.8
RAMAL PRIMAVERA	Anopheles darlingi	0	Apr	2011	9.40317	65.04529	275403	8959918.8
RAMAL PRIMAVERA	Anopheles darlingi	0	Apr	2011	9.40317	65.04529	275403	8959918.8
RAMAL PRIMAVERA	Anopheles darlingi	0	Apr	2011	9.40317	65.04529	275403	8959918.8
RAMAL PRIMAVERA	Anopheles darlingi	0	Apr	2011	9.40317	65.04529	275403	8959918.8
RAMAL PRIMAVERA	Anopheles darlingi	0	Apr	2011	9.40317	65.04529	275403	8959918.8
RAMAL PRIMAVERA	Anopheles darlingi	0	Apr	2011	9.40317	65.04529	275403	8959918.8
RAMAL PRIMAVERA	Anopheles darlingi	0	Apr	2011	9.40317	65.04529	275403	8959918.8
RAMAL PRIMAVERA	Anopheles darlingi	0	Apr	2011	9.40317	65.04529	275403	8959918.8
RAMAL PRIMAVERA	Anopheles darlingi	0	Apr	2011	9.40317	65.04529	275403	8959918.8
RAMAL PRIMAVERA	Anopheles darlingi	10	May	2011	9.40317	65.04529	275403	8959918.8
RAMAL PRIMAVERA	Anopheles darlingi	10	May	2011	9.40317	65.04529	275403	8959918.8
RAMAL PRIMAVERA	Anopheles darlingi	10	May	2011	9.40317	65.04529	275403	8959918.8
RAMAL PRIMAVERA	Anopheles darlingi	10	May	2011	9.40317	65.04529	275403	8959918.8
RAMAL PRIMAVERA	Anopheles darlingi	10	May	2011	9.40317	65.04529	275403	8959918.8
RAMAL PRIMAVERA	Anopheles darlingi	10	May	2011	9.40317	65.04529	275403	8959918.8
RAMAL PRIMAVERA	Anopheles darlingi	10	May	2011	9.40317	65.04529	275403	8959918.8
RAMAL PRIMAVERA	Anopheles darlingi	10	May	2011	9.40317	65.04529	275403	8959918.8
RAMAL PRIMAVERA	Anopheles darlingi	10	May	2011	9.40317	65.04529	275403	8959918.8
RAMAL PRIMAVERA	Anopheles darlingi	10	May	2011	9.40317	65.04529	275403	8959918.8
RAMAL PRIMAVERA	Anopheles darlingi	10	May	2011	9.40317	65.04529	275403	8959918.8
RAMAL PRIMAVERA	Anopheles darlingi	10	May	2011	9.40317	65.04529	275403	8959918.8
RAMAL PRIMAVERA	Anopheles darlingi	10	May	2011	9.40317	65.04529	275403	8959918.8
RAMAL PRIMAVERA	Anopheles darlingi	10	May	2011	9.40317	65.04529	275403	8959918.8
RAMAL PRIMAVERA	Anopheles darlingi	10	May	2011	9.40317	65.04529	275403	8959918.8
RAMAL PRIMAVERA	Anopheles darlingi	10	May	2011	9.40317	65.04529	275403	8959918.8
RAMAL PRIMAVERA	Anopheles darlingi	10	May	2011	9.40317	65.04529	275403	8959918.8
RAMAL PRIMAVERA	Anopheles darlingi	10	May	2011	9.40317	65.04529	275403	8959918.8
RAMAL PRIMAVERA	Anopheles darlingi	10	May	2011	9.40317	65.04529	275403	8959918.8
RAMAL PRIMAVERA	Anopheles darlingi	10	May	2011	9.40317	65.04529	275403	8959918.8
RAMAL PRIMAVERA	Anopheles darlingi	10	May	2011	9.40317	65.04529	275403	8959918.8
RAMAL PRIMAVERA	Anopheles darlingi	10	May	2011	9.40317	65.04529	275403	8959918.8
RAMAL PRIMAVERA	Anopheles darlingi	10	May	2011	9.40317	65.04529	275403	8959918.8
RAMAL PRIMAVERA	Anopheles darlingi	10	May	2011	9.40317	65.04529	275403	8959918.8
RAMAL PRIMAVERA	Anopheles darlingi	10	May	2011	9.40317	65.04529	275403	8959918.8
RAMAL PRIMAVERA	Anopheles darlingi	10	May	2011	9.40317	65.04529	275403	8959918.8
RAMAL PRIMAVERA	Anopheles darlingi	10	May	2011	9.40317	65.04529	275403	8959918.8
RAMAL PRIMAVERA	Anopheles darlingi	10	May	2011	9.40317	65.04529	275403	8959918.8
RAMAL PRIMAVERA	Anopheles darlingi	10	May	2011	9.40317	65.04529	275403	8959918.8
RAMAL PRIMAVERA	Anopheles darlingi	10	May	2011	9.40317	65.04529	275403	8959918.8
RAMAL PRIMAVERA	Anopheles darlingi	10	May	2011	9.40317	65.04529	275403	8959918.8
RAMAL PRIMAVERA	Anopheles darlingi	10	May	2011	9.40317	65.04529	275403	8959918.8
RAMAL PRIMAVERA	Anopheles darlingi	6	Sep	2011	9.40317	65.04529	275403	8959918.8
RAMAL PRIMAVERA	Anopheles darlingi	6	Sep	2011	9.40317	65.04529	275403	8959918.8
RAMAL PRIMAVERA	Anopheles darlingi	9	Jun	2011	9.40317	65.04529	275403	8959918.8
RAMAL PRIMAVERA	Anopheles darlingi	9	Jun	2011	9.40317	65.04529	275403	8959918.8
RAMAL PRIMAVERA	Anopheles darlingi	9	Jun	2011	9.40317	65.04529	275403	8959918.8
RAMAL PRIMAVERA	Anopheles darlingi	9	Jun	2011	9.40317	65.04529	275403	8959918.8
RAMAL PRIMAVERA	Anopheles darlingi	9	Jun	2011	9.40317	65.04529	275403	8959918.8
RAMAL PRIMAVERA	Anopheles darlingi	9	Jun	2011	9.40317	65.04529	275403	8959918.8
RAMAL PRIMAVERA	Anopheles darlingi	9	Jun	2011	9.40317	65.04529	275403	8959918.8
RAMAL PRIMAVERA	Anopheles darlingi	9	Jun	2011	9.40317	65.04529	275403	8959918.8
RAMAL PRIMAVERA	Anopheles darlingi	9	Jun	2011	9.40317	65.04529	275403	8959918.8
RAMAL PRIMAVERA	Anopheles braziliensis	4	Jul	2011	9.40317	65.04529	275403	8959918.8
RAMAL PRIMAVERA	Anopheles braziliensis	4	Jul	2011	9.40317	65.04529	275403	8959918.8
RAMAL PRIMAVERA	Anopheles darlingi	4	Jul	2011	9.40317	65.04529	275403	8959918.8
RAMAL PRIMAVERA	Anopheles darlingi	6	Sep	2011	9.40317	65.04529	275403	8959918.8
RAMAL PRIMAVERA	Anopheles darlingi	6	Sep	2011	9.40317	65.04529	275403	8959918.8
RAMAL PRIMAVERA	Anopheles darlingi	6	Sep	2011	9.40317	65.04529	275403	8959918.8
RAMAL PRIMAVERA	Anopheles darlingi	6	Sep	2011	9.40317	65.04529	275403	8959918.8
RAMAL PRIMAVERA	Anopheles darlingi	6	Sep	2011	9.40317	65.04529	275403	8959918.8
RAMAL PRIMAVERA	Anopheles darlingi	6	Sep	2011	9.40317	65.04529	275403	8959918.8
RAMAL PRIMAVERA	Anopheles darlingi	6	Sep	2011	9.40317	65.04529	275403	8959918.8
RAMAL PRIMAVERA	Anopheles darlingi	6	Sep	2011	9.40317	65.04529	275403	8959918.8
RAMAL PRIMAVERA	Anopheles darlingi	6	Sep	2011	9.40317	65.04529	275403	8959918.8
RAMAL PRIMAVERA	Anopheles darlingi	6	Sep	2011	9.40317	65.04529	275403	8959918.8
RAMAL PRIMAVERA	Anopheles darlingi	6	Sep	2011	9.40317	65.04529	275403	8959918.8
RAMAL PRIMAVERA	Anopheles darlingi	6	Sep	2011	9.40317	65.04529	275403	8959918.8
RAMAL PRIMAVERA	Anopheles darlingi	6	Sep	2011	9.40317	65.04529	275403	8959918.8
RAMAL PRIMAVERA	Anopheles darlingi	6	Sep	2011	9.40317	65.04529	275403	8959918.8
RAMAL PRIMAVERA	Anopheles darlingi	6	Sep	2011	9.40317	65.04529	275403	8959918.8
RAMAL PRIMAVERA	Anopheles darlingi	6	Sep	2011	9.40317	65.04529	275403	8959918.8
RAMAL PRIMAVERA	Anopheles darlingi	6	Sep	2011	9.40317	65.04529	275403	8959918.8
RAMAL PRIMAVERA	Anopheles braziliensis	6	Sep	2011	9.40317	65.04529	275403	8959918.8
RAMAL PRIMAVERA	Anopheles braziliensis	6	Sep	2011	9.40317	65.04529	275403	8959918.8
RAMAL PRIMAVERA	Anopheles darlingi	4	Oct	2011	9.40317	65.04529	275403	8959918.8
FAZENDA SAO GONCALO	Anopheles darlingi	30	Jun	2011	9.509977	64.824863	299678.6	8948238.2
FAZENDA SAO GONCALO	Anopheles darlingi	30	Jun	2011	9.509977	64.824863	299678.6	8948238.2
FAZENDA SAO GONCALO	Anopheles darlingi	30	Jun	2011	9.509977	64.824863	299678.6	8948238.2
FAZENDA SAO GONCALO	Anopheles darlingi	30	Jun	2011	9.509977	64.824863	299678.6	8948238.2
FAZENDA SAO GONCALO	Anopheles darlingi	30	Jun	2011	9.509977	64.824863	299678.6	8948238.2
FAZENDA SAO GONCALO	Anopheles darlingi	26	Aug	2011	9.509977	64.824863	299678.6	8948238.2
FAZENDA SAO GONCALO	Anopheles darlingi	26	Aug	2011	9.509977	64.824863	299678.6	8948238.2
FAZENDA SAO GONCALO	Anopheles darlingi	26	Aug	2011	9.509977	64.824863	299678.6	8948238.2
FAZENDA SAO GONCALO	Anopheles darlingi	26	Aug	2011	9.509977	64.824863	299678.6	8948238.2
FAZENDA SAO GONCALO	Anopheles darlingi	26	Aug	2011	9.509977	64.824863	299678.6	8948238.2
FAZENDA SAO GONCALO	Anopheles darlingi	26	Aug	2011	9.509977	64.824863	299678.6	8948238.2
FAZENDA SAO GONCALO	Anopheles darlingi	26	Aug	2011	9.509977	64.824863	299678.6	8948238.2
FAZENDA SAO GONCALO	Anopheles darlingi	26	Aug	2011	9.509977	64.824863	299678.6	8948238.2
FAZENDA SAO GONCALO	Anopheles darlingi	26	Aug	2011	9.509977	64.824863	299678.6	8948238.2
FAZENDA SAO GONCALO	Anopheles darlingi	26	Aug	2011	9.509977	64.824863	299678.6	8948238.2
FAZENDA SAO GONCALO	Anopheles darlingi	26	Aug	2011	9.509977	64.824863	299678.6	8948238.2
FAZENDA SAO GONCALO	Anopheles darlingi	26	Aug	2011	9.509977	64.824863	299678.6	8948238.2
FAZENDA SAO GONCALO	Anopheles darlingi	29	Sep	2011	9.509977	64.824863	299678.6	8948238.2
FAZENDA SAO GONCALO	Anopheles darlingi	29	Sep	2011	9.509977	64.824863	299678.6	8948238.2
FAZENDA SAO GONCALO	Anopheles darlingi	29	Sep	2011	9.509977	64.824863	299678.6	8948238.2
FAZENDA SAO GONCALO	Anopheles darlingi	29	Sep	2011	9.509977	64.824863	299678.6	8948238.2
FAZENDA SAO GONCALO	Anopheles darlingi	29	Sep	2011	9.509977	64.824863	299678.6	8948238.2
FAZENDA SAO GONCALO	Anopheles darlingi	29	Sep	2011	9.509977	64.824863	299678.6	8948238.2
FAZENDA SAO GONCALO	Anopheles darlingi	29	Sep	2011	9.509977	64.824863	299678.6	8948238.2
FAZENDA SAO GONCALO	Anopheles darlingi	29	Sep	2011	9.509977	64.824863	299678.6	8948238.2
FAZENDA SAO GONCALO	Anopheles darlingi	29	Sep	2011	9.509977	64.824863	299678.6	8948238.2
FAZENDA SAO GONCALO	Anopheles darlingi	29	Sep	2011	9.509977	64.824863	299678.6	8948238.2
FAZENDA SAO GONCALO	Anopheles darlingi	29	Sep	2011	9.509977	64.824863	299678.6	8948238.2
FAZENDA SAO GONCALO	Anopheles darlingi	29	Sep	2011	9.509977	64.824863	299678.6	8948238.2
FAZENDA SAO GONCALO	Anopheles darlingi	29	Sep	2011	9.509977	64.824863	299678.6	8948238.2
FAZENDA SAO GONCALO	Anopheles darlingi	29	Sep	2011	9.509977	64.824863	299678.6	8948238.2
FAZENDA SAO GONCALO	Anopheles darlingi	29	Sep	2011	9.509977	64.824863	299678.6	8948238.2
FAZENDA SAO GONCALO	Anopheles darlingi	29	Sep	2011	9.509977	64.824863	299678.6	8948238.2
FAZENDA SAO GONCALO	Anopheles darlingi	29	Sep	2011	9.509977	64.824863	299678.6	8948238.2
FAZENDA SAO GONCALO	Anopheles darlingi	29	Sep	2011	9.509977	64.824863	299678.6	8948238.2
FAZENDA SAO GONCALO	Anopheles darlingi	29	Sep	2011	9.509977	64.824863	299678.6	8948238.2
FAZENDA SAO GONCALO	Anopheles darlingi	29	Sep	2011	9.509977	64.824863	299678.6	8948238.2
FAZENDA SAO GONCALO	Anopheles darlingi	29	Sep	2011	9.509977	64.824863	299678.6	8948238.2
FAZENDA SAO GONCALO	Anopheles darlingi	29	Sep	2011	9.509977	64.824863	299678.6	8948238.2
FAZENDA SAO GONCALO	Anopheles darlingi	29	Sep	2011	9.509977	64.824863	299678.6	8948238.2
FAZENDA SAO GONCALO	Anopheles darlingi	29	Sep	2011	9.509977	64.824863	299678.6	8948238.2
FAZENDA SAO GONCALO	Anopheles darlingi	29	Sep	2011	9.509977	64.824863	299678.6	8948238.2
FAZENDA SAO GONCALO	Anopheles darlingi	29	Sep	2011	9.509977	64.824863	299678.6	8948238.2
FAZENDA SAO GONCALO	Anopheles darlingi	29	Sep	2011	9.509977	64.824863	299678.6	8948238.2
FAZENDA SAO GONCALO	Anopheles darlingi	29	Sep	2011	9.509977	64.824863	299678.6	8948238.2
FAZENDA SAO GONCALO	Anopheles darlingi	29	Sep	2011	9.509977	64.824863	299678.6	8948238.2
FAZENDA SAO GONCALO	Anopheles darlingi	29	Sep	2011	9.509977	64.824863	299678.6	8948238.2
FAZENDA SAO GONCALO	Anopheles darlingi	29	Sep	2011	9.509977	64.824863	299678.6	8948238.2
FAZENDA SAO GONCALO	Anopheles darlingi	29	Sep	2011	9.509977	64.824863	299678.6	8948238.2
FAZENDA SAO GONCALO	Anopheles darlingi	29	Sep	2011	9.509977	64.824863	299678.6	8948238.2
FAZENDA SAO GONCALO	Anopheles darlingi	29	Sep	2011	9.509977	64.824863	299678.6	8948238.2
FAZENDA SAO GONCALO	Anopheles darlingi	29	Sep	2011	9.509977	64.824863	299678.6	8948238.2
FAZENDA SAO GONCALO	Anopheles darlingi	29	Sep	2011	9.509977	64.824863	299678.6	8948238.2
FAZENDA SAO GONCALO	Anopheles darlingi	29	Sep	2011	9.509977	64.824863	299678.6	8948238.2
FAZENDA SAO GONCALO	Anopheles darlingi	29	Sep	2011	9.509977	64.824863	299678.6	8948238.2
FAZENDA SAO GONCALO	Anopheles darlingi	29	Sep	2011	9.509977	64.824863	299678.6	8948238.2
FAZENDA SAO GONCALO	Anopheles darlingi	29	Sep	2011	9.509977	64.824863	299678.6	8948238.2
FAZENDA SAO GONCALO	Anopheles darlingi	29	Sep	2011	9.509977	64.824863	299678.6	8948238.2
FAZENDA SAO GONCALO	Anopheles darlingi	29	Sep	2011	9.509977	64.824863	299678.6	8948238.2
FAZENDA SAO GONCALO	Anopheles darlingi	29	Sep	2011	9.509977	64.824863	299678.6	8948238.2
FAZENDA SAO GONCALO	Anopheles darlingi	29	Sep	2011	9.509977	64.824863	299678.6	8948238.2
FAZENDA SAO GONCALO	Anopheles darlingi	29	Sep	2011	9.509977	64.824863	299678.6	8948238.2
FAZENDA SAO GONCALO	Anopheles darlingi	29	Sep	2011	9.509977	64.824863	299678.6	8948238.2
FAZENDA SAO GONCALO	Anopheles darlingi	29	Sep	2011	9.509977	64.824863	299678.6	8948238.2
FAZENDA SAO GONCALO	Anopheles darlingi	29	Sep	2011	9.509977	64.824863	299678.6	8948238.2
FAZENDA SAO GONCALO	Anopheles darlingi	29	Sep	2011	9.509977	64.824863	299678.6	8948238.2
FAZENDA SAO GONCALO	Anopheles darlingi	29	Sep	2011	9.509977	64.824863	299678.6	8948238.2
FAZENDA SAO GONCALO	Anopheles darlingi	29	Sep	2011	9.509977	64.824863	299678.6	8948238.2
FAZENDA SAO GONCALO	Anopheles darlingi	29	Sep	2011	9.509977	64.824863	299678.6	8948238.2
FAZENDA SAO GONCALO	Anopheles darlingi	29	Sep	2011	9.509977	64.824863	299678.6	8948238.2
FAZENDA SAO GONCALO	Anopheles darlingi	29	Sep	2011	9.509977	64.824863	299678.6	8948238.2
FAZENDA SAO GONCALO	Anopheles darlingi	29	Sep	2011	9.509977	64.824863	299678.6	8948238.2
FAZENDA SAO GONCALO	Anopheles darlingi	29	Sep	2011	9.509977	64.824863	299678.6	8948238.2
FAZENDA SAO GONCALO	Anopheles darlingi	29	Sep	2011	9.509977	64.824863	299678.6	8948238.2
FAZENDA SAO GONCALO	Anopheles darlingi	29	Sep	2011	9.509977	64.824863	299678.6	8948238.2
FAZENDA SAO GONCALO	Anopheles darlingi	29	Sep	2011	9.509977	64.824863	299678.6	8948238.2
FAZENDA SAO GONCALO	Anopheles darlingi	29	Sep	2011	9.509977	64.824863	299678.6	8948238.2
FAZENDA SAO GONCALO	Anopheles darlingi	29	Sep	2011	9.509977	64.824863	299678.6	8948238.2
FAZENDA SAO GONCALO	Anopheles darlingi	29	Sep	2011	9.509977	64.824863	299678.6	8948238.2
FAZENDA SAO GONCALO	Anopheles darlingi	29	Sep	2011	9.509977	64.824863	299678.6	8948238.2
FAZENDA SAO GONCALO	Anopheles darlingi	29	Sep	2011	9.509977	64.824863	299678.6	8948238.2
FAZENDA SAO GONCALO	Anopheles darlingi	29	Sep	2011	9.509977	64.824863	299678.6	8948238.2
FAZENDA SAO GONCALO	Anopheles darlingi	29	Sep	2011	9.509977	64.824863	299678.6	8948238.2
FAZENDA SAO GONCALO	Anopheles darlingi	29	Sep	2011	9.509977	64.824863	299678.6	8948238.2
FAZENDA SAO GONCALO	Anopheles darlingi	29	Sep	2011	9.509977	64.824863	299678.6	8948238.2
FAZENDA SAO GONCALO	Anopheles darlingi	29	Sep	2011	9.509977	64.824863	299678.6	8948238.2
FAZENDA SAO GONCALO	Anopheles darlingi	29	Sep	2011	9.509977	64.824863	299678.6	8948238.2
FAZENDA SAO GONCALO	Anopheles darlingi	29	Sep	2011	9.509977	64.824863	299678.6	8948238.2
FAZENDA SAO GONCALO	Anopheles darlingi	29	Sep	2011	9.509977	64.824863	299678.6	8948238.2
FAZENDA SAO GONCALO	Anopheles darlingi	29	Sep	2011	9.509977	64.824863	299678.6	8948238.2
FAZENDA SAO GONCALO	Anopheles darlingi	29	Sep	2011	9.509977	64.824863	299678.6	8948238.2
FAZENDA SAO GONCALO	Anopheles darlingi	29	Sep	2011	9.509977	64.824863	299678.6	8948238.2
FAZENDA SAO GONCALO	Anopheles darlingi	29	Sep	2011	9.509977	64.824863	299678.6	8948238.2
FAZENDA SAO GONCALO	Anopheles darlingi	29	Sep	2011	9.509977	64.824863	299678.6	8948238.2
FAZENDA SAO GONCALO	Anopheles darlingi	29	Sep	2011	9.509977	64.824863	299678.6	8948238.2
FAZENDA SAO GONCALO	Anopheles darlingi	29	Sep	2011	9.509977	64.824863	299678.6	8948238.2
FAZENDA SAO GONCALO	Anopheles darlingi	29	Sep	2011	9.509977	64.824863	299678.6	8948238.2
FAZENDA SAO GONCALO	Anopheles darlingi	29	Sep	2011	9.509977	64.824863	299678.6	8948238.2
FAZENDA SAO GONCALO	Anopheles darlingi	29	Sep	2011	9.509977	64.824863	299678.6	8948238.2
FAZENDA SAO GONCALO	Anopheles darlingi	29	Sep	2011	9.509977	64.824863	299678.6	8948238.2
FAZENDA SAO GONCALO	Anopheles darlingi	29	Sep	2011	9.509977	64.824863	299678.6	8948238.2
FAZENDA SAO GONCALO	Anopheles darlingi	29	Sep	2011	9.509977	64.824863	299678.6	8948238.2
FAZENDA SAO GONCALO	Anopheles darlingi	29	Sep	2011	9.509977	64.824863	299678.6	8948238.2
FAZENDA SAO GONCALO	Anopheles darlingi	29	Sep	2011	9.509977	64.824863	299678.6	8948238.2
FAZENDA SAO GONCALO	Anopheles darlingi	29	Sep	2011	9.509977	64.824863	299678.6	8948238.2
FAZENDA SAO GONCALO	Anopheles darlingi	29	Sep	2011	9.509977	64.824863	299678.6	8948238.2
FAZENDA SAO GONCALO	Anopheles darlingi	29	Sep	2011	9.509977	64.824863	299678.6	8948238.2
FAZENDA SAO GONCALO	Anopheles darlingi	29	Sep	2011	9.509977	64.824863	299678.6	8948238.2
FAZENDA SAO GONCALO	Anopheles darlingi	29	Sep	2011	9.509977	64.824863	299678.6	8948238.2
FAZENDA SAO GONCALO	Anopheles darlingi	29	Sep	2011	9.509977	64.824863	299678.6	8948238.2
FAZENDA SAO GONCALO	Anopheles darlingi	29	Sep	2011	9.509977	64.824863	299678.6	8948238.2
FAZENDA SAO GONCALO	Anopheles darlingi	27	Oct	2011	9.509977	64.824863	299678.6	8948238.2
FAZENDA SAO GONCALO	Anopheles darlingi	27	Oct	2011	9.509977	64.824863	299678.6	8948238.2
FAZENDA SAO GONCALO	Anopheles darlingi	27	Oct	2011	9.509977	64.824863	299678.6	8948238.2
FAZENDA SAO GONCALO	Anopheles darlingi	27	Oct	2011	9.509977	64.824863	299678.6	8948238.2
FAZENDA SAO GONCALO	Anopheles darlingi	27	Oct	2011	9.509977	64.824863	299678.6	8948238.2
FAZENDA SAO GONCALO	Anopheles darlingi	27	Oct	2011	9.509977	64.824863	299678.6	8948238.2
FAZENDA SAO GONCALO	Anopheles darlingi	27	Oct	2011	9.509977	64.824863	299678.6	8948238.2
FAZENDA SAO GONCALO	Anopheles darlingi	27	Oct	2011	9.509977	64.824863	299678.6	8948238.2
FAZENDA SAO GONCALO	Anopheles darlingi	27	Oct	2011	9.509977	64.824863	299678.6	8948238.2
FAZENDA SAO GONCALO	Anopheles darlingi	27	Oct	2011	9.509977	64.824863	299678.6	8948238.2
FAZENDA SAO GONCALO	Anopheles darlingi	27	Oct	2011	9.509977	64.824863	299678.6	8948238.2
FAZENDA SAO GONCALO	Anopheles darlingi	27	Oct	2011	9.509977	64.824863	299678.6	8948238.2
FAZENDA SAO GONCALO	Anopheles darlingi	27	Oct	2011	9.509977	64.824863	299678.6	8948238.2
FAZENDA SAO GONCALO	Anopheles nuneztovari	27	Oct	2011	9.509977	64.824863	299678.6	8948238.2
FAZENDA SAO GONCALO	Anopheles triannulatus	27	Oct	2011	9.509977	64.824863	299678.6	8948238.2
FAZENDA SAO GONCALO	Anopheles triannulatus	27	Oct	2011	9.509977	64.824863	299678.6	8948238.2
FAZENDA SAO GONCALO	Anopheles triannulatus	27	Oct	2011	9.509977	64.824863	299678.6	8948238.2
FAZENDA SAO GONCALO	Anopheles darlingi	26	Jul	2011	9.509977	64.824863	299678.6	8948238.2
FAZENDA SAO GONCALO	Anopheles darlingi	26	Jul	2011	9.509977	64.824863	299678.6	8948238.2
FAZENDA SAO GONCALO	Anopheles darlingi	26	Jul	2011	9.509977	64.824863	299678.6	8948238.2
FAZENDA SAO GONCALO	Anopheles darlingi	26	Jul	2011	9.509977	64.824863	299678.6	8948238.2
FAZENDA SAO GONCALO	Anopheles darlingi	26	Jul	2011	9.509977	64.824863	299678.6	8948238.2
FAZENDA SAO GONCALO	Anopheles darlingi	26	Jul	2011	9.509977	64.824863	299678.6	8948238.2
FAZENDA SAO GONCALO	Anopheles darlingi	26	Jul	2011	9.509977	64.824863	299678.6	8948238.2
FAZENDA SAO GONCALO	Anopheles darlingi	26	Jul	2011	9.509977	64.824863	299678.6	8948238.2
FAZENDA SAO GONCALO	Anopheles darlingi	26	Jul	2011	9.509977	64.824863	299678.6	8948238.2
FAZENDA SAO GONCALO	Anopheles darlingi	26	Jul	2011	9.509977	64.824863	299678.6	8948238.2
FAZENDA SAO GONCALO	Anopheles darlingi	26	Jul	2011	9.509977	64.824863	299678.6	8948238.2
FAZENDA SAO GONCALO	Anopheles darlingi	26	Jul	2011	9.509977	64.824863	299678.6	8948238.2
FAZENDA SAO GONCALO	Anopheles darlingi	26	Jul	2011	9.509977	64.824863	299678.6	8948238.2
FAZENDA SAO GONCALO	Anopheles darlingi	26	Jul	2011	9.509977	64.824863	299678.6	8948238.2
FAZENDA SAO GONCALO	Anopheles darlingi	26	Aug	2011	9.509977	64.824863	299678.6	8948238.2
FAZENDA SAO GONCALO	Anopheles darlingi	29	Sep	2011	9.509977	64.824863	299678.6	8948238.2
FAZENDA SAO GONCALO	Anopheles darlingi	29	Sep	2011	9.509977	64.824863	299678.6	8948238.2
FAZENDA SAO GONCALO	Anopheles darlingi	29	Sep	2011	9.509977	64.824863	299678.6	8948238.2
FAZENDA SAO GONCALO	Anopheles darlingi	29	Sep	2011	9.509977	64.824863	299678.6	8948238.2
FAZENDA SAO GONCALO	Anopheles darlingi	29	Sep	2011	9.509977	64.824863	299678.6	8948238.2
FAZENDA SAO GONCALO	Anopheles nuneztovari	29	Sep	2011	9.509977	64.824863	299678.6	8948238.2
FAZENDA SAO GONCALO	Anopheles nuneztovari	29	Sep	2011	9.509977	64.824863	299678.6	8948238.2
RIO SAO LOURENCO	Anopheles darlingi	30	Jun	2011	9.358355	64.829761	299052.9	8965006.8
RIO SAO LOURENCO	Anopheles darlingi	30	Jun	2011	9.358355	64.829761	299052.9	8965006.8
RIO SAO LOURENCO	Anopheles darlingi	30	Jun	2011	9.358355	64.829761	299052.9	8965006.8
RIO SAO LOURENCO	Anopheles darlingi	30	Jun	2011	9.358355	64.829761	299052.9	8965006.8
RIO SAO LOURENCO	Anopheles darlingi	30	Jun	2011	9.358355	64.829761	299052.9	8965006.8
RIO SAO LOURENCO	Anopheles darlingi	30	Jun	2011	9.358355	64.829761	299052.9	8965006.8
RIO SAO LOURENCO	Anopheles darlingi	30	Jun	2011	9.358355	64.829761	299052.9	8965006.8
RIO SAO LOURENCO	Anopheles darlingi	30	Jun	2011	9.358355	64.829761	299052.9	8965006.8
RIO SAO LOURENCO	Anopheles darlingi	30	Jun	2011	9.358355	64.829761	299052.9	8965006.8
RIO SAO LOURENCO	Anopheles darlingi	30	Jun	2011	9.358355	64.829761	299052.9	8965006.8
RIO SAO LOURENCO	Anopheles darlingi	30	Jun	2011	9.358355	64.829761	299052.9	8965006.8
RIO SAO LOURENCO	Anopheles darlingi	30	Jun	2011	9.358355	64.829761	299052.9	8965006.8
RIO SAO LOURENCO	Anopheles darlingi	30	Jun	2011	9.358355	64.829761	299052.9	8965006.8
RIO SAO LOURENCO	Anopheles darlingi	30	Jun	2011	9.358355	64.829761	299052.9	8965006.8
RIO SAO LOURENCO	Anopheles darlingi	27	Aug	2011	9.358355	64.829761	299052.9	8965006.8
RIO SAO LOURENCO	Anopheles darlingi	27	Aug	2011	9.358355	64.829761	299052.9	8965006.8
RIO SAO LOURENCO	Anopheles darlingi	27	Aug	2011	9.358355	64.829761	299052.9	8965006.8
RIO SAO LOURENCO	Anopheles darlingi	27	Aug	2011	9.358355	64.829761	299052.9	8965006.8
RIO SAO LOURENCO	Anopheles darlingi	30	Sep	2011	9.358355	64.829761	299052.9	8965006.8
RIO SAO LOURENCO	Anopheles darlingi	30	Sep	2011	9.358355	64.829761	299052.9	8965006.8
RIO SAO LOURENCO	Anopheles darlingi	30	Sep	2011	9.358355	64.829761	299052.9	8965006.8
RIO SAO LOURENCO	Anopheles darlingi	30	Sep	2011	9.358355	64.829761	299052.9	8965006.8
RIO SAO LOURENCO	Anopheles darlingi	30	Sep	2011	9.358355	64.829761	299052.9	8965006.8
RIO SAO LOURENCO	Anopheles darlingi	30	Sep	2011	9.358355	64.829761	299052.9	8965006.8
RIO SAO LOURENCO	Anopheles darlingi	30	Sep	2011	9.358355	64.829761	299052.9	8965006.8
RIO SAO LOURENCO	Anopheles darlingi	30	Sep	2011	9.358355	64.829761	299052.9	8965006.8
RIO SAO LOURENCO	Anopheles darlingi	30	Sep	2011	9.358355	64.829761	299052.9	8965006.8
RIO SAO LOURENCO	Anopheles darlingi	30	Sep	2011	9.358355	64.829761	299052.9	8965006.8
RIO SAO LOURENCO	Anopheles darlingi	30	Sep	2011	9.358355	64.829761	299052.9	8965006.8
RIO SAO LOURENCO	Anopheles darlingi	30	Sep	2011	9.358355	64.829761	299052.9	8965006.8
RIO SAO LOURENCO	Anopheles darlingi	30	Sep	2011	9.358355	64.829761	299052.9	8965006.8
RIO SAO LOURENCO	Anopheles darlingi	30	Sep	2011	9.358355	64.829761	299052.9	8965006.8
RIO SAO LOURENCO	Anopheles darlingi	30	Sep	2011	9.358355	64.829761	299052.9	8965006.8
RIO SAO LOURENCO	Anopheles darlingi	30	Sep	2011	9.358355	64.829761	299052.9	8965006.8
RIO SAO LOURENCO	Anopheles darlingi	30	Sep	2011	9.358355	64.829761	299052.9	8965006.8
RIO SAO LOURENCO	Anopheles darlingi	30	Sep	2011	9.358355	64.829761	299052.9	8965006.8
RIO SAO LOURENCO	Anopheles darlingi	30	Sep	2011	9.358355	64.829761	299052.9	8965006.8
RIO SAO LOURENCO	Anopheles darlingi	30	Sep	2011	9.358355	64.829761	299052.9	8965006.8
RIO SAO LOURENCO	Anopheles darlingi	30	Sep	2011	9.358355	64.829761	299052.9	8965006.8
RIO SAO LOURENCO	Anopheles darlingi	30	Sep	2011	9.358355	64.829761	299052.9	8965006.8
RIO SAO LOURENCO	Anopheles darlingi	30	Sep	2011	9.358355	64.829761	299052.9	8965006.8
RIO SAO LOURENCO	Anopheles nuneztovari	30	Sep	2011	9.358355	64.829761	299052.9	8965006.8
RIO SAO LOURENCO	Anopheles darlingi	28	Oct	2011	9.358355	64.829761	299052.9	8965006.8
RIO SAO LOURENCO	Anopheles darlingi	28	Oct	2011	9.358355	64.829761	299052.9	8965006.8
RIO SAO LOURENCO	Anopheles darlingi	28	Oct	2011	9.358355	64.829761	299052.9	8965006.8
RIO SAO LOURENCO	Anopheles darlingi	28	Oct	2011	9.358355	64.829761	299052.9	8965006.8
RIO SAO LOURENCO	Anopheles darlingi	28	Oct	2011	9.358355	64.829761	299052.9	8965006.8
RIO SAO LOURENCO	Anopheles darlingi	28	Oct	2011	9.358355	64.829761	299052.9	8965006.8
RIO SAO LOURENCO	Anopheles darlingi	28	Oct	2011	9.358355	64.829761	299052.9	8965006.8
RIO SAO LOURENCO	Anopheles darlingi	28	Oct	2011	9.358355	64.829761	299052.9	8965006.8
RIO SAO LOURENCO	Anopheles darlingi	28	Oct	2011	9.358355	64.829761	299052.9	8965006.8
RIO SAO LOURENCO	Anopheles darlingi	28	Oct	2011	9.358355	64.829761	299052.9	8965006.8
RIO SAO LOURENCO	Anopheles darlingi	28	Oct	2011	9.358355	64.829761	299052.9	8965006.8
RIO SAO LOURENCO	Anopheles darlingi	28	Oct	2011	9.358355	64.829761	299052.9	8965006.8
RIO SAO LOURENCO	Anopheles darlingi	28	Oct	2011	9.358355	64.829761	299052.9	8965006.8
RIO SAO LOURENCO	Anopheles darlingi	28	Oct	2011	9.358355	64.829761	299052.9	8965006.8
RIO SAO LOURENCO	Anopheles darlingi	28	Oct	2011	9.358355	64.829761	299052.9	8965006.8
RIO SAO LOURENCO	Anopheles darlingi	28	Oct	2011	9.358355	64.829761	299052.9	8965006.8
RIO SAO LOURENCO	Anopheles darlingi	28	Oct	2011	9.358355	64.829761	299052.9	8965006.8
RIO SAO LOURENCO	Anopheles darlingi	28	Oct	2011	9.358355	64.829761	299052.9	8965006.8
RIO SAO LOURENCO	Anopheles darlingi	28	Oct	2011	9.358355	64.829761	299052.9	8965006.8
RIO SAO LOURENCO	Anopheles darlingi	28	Oct	2011	9.358355	64.829761	299052.9	8965006.8
RIO SAO LOURENCO	Anopheles darlingi	28	Oct	2011	9.358355	64.829761	299052.9	8965006.8
RIO SAO LOURENCO	Anopheles darlingi	28	Oct	2011	9.358355	64.829761	299052.9	8965006.8
RIO SAO LOURENCO	Anopheles darlingi	28	Oct	2011	9.358355	64.829761	299052.9	8965006.8
RIO SAO LOURENCO	Anopheles darlingi	28	Oct	2011	9.358355	64.829761	299052.9	8965006.8
RIO SAO LOURENCO	Anopheles darlingi	28	Oct	2011	9.358355	64.829761	299052.9	8965006.8
RIO SAO LOURENCO	Anopheles darlingi	28	Oct	2011	9.358355	64.829761	299052.9	8965006.8
RIO SAO LOURENCO	Anopheles darlingi	28	Oct	2011	9.358355	64.829761	299052.9	8965006.8
RIO SAO LOURENCO	Anopheles darlingi	28	Oct	2011	9.358355	64.829761	299052.9	8965006.8
RIO SAO LOURENCO	Anopheles darlingi	28	Oct	2011	9.358355	64.829761	299052.9	8965006.8
RIO SAO LOURENCO	Anopheles darlingi	28	Oct	2011	9.358355	64.829761	299052.9	8965006.8
RIO SAO LOURENCO	Anopheles darlingi	28	Oct	2011	9.358355	64.829761	299052.9	8965006.8
RIO SAO LOURENCO	Anopheles darlingi	28	Oct	2011	9.358355	64.829761	299052.9	8965006.8
RIO SAO LOURENCO	Anopheles darlingi	30	Jun	2011	9.358355	64.829761	299052.9	8965006.8
RIO SAO LOURENCO	Anopheles darlingi	30	Jun	2011	9.358355	64.829761	299052.9	8965006.8
RIO SAO LOURENCO	Anopheles darlingi	30	Jun	2011	9.358355	64.829761	299052.9	8965006.8
RIO SAO LOURENCO	Anopheles darlingi	30	Jun	2011	9.358355	64.829761	299052.9	8965006.8
RIO SAO LOURENCO	Anopheles darlingi	30	Jun	2011	9.358355	64.829761	299052.9	8965006.8
RIO SAO LOURENCO	Anopheles darlingi	28	Jul	2011	9.358355	64.829761	299052.9	8965006.8
RIO SAO LOURENCO	Anopheles darlingi	28	Jul	2011	9.358355	64.829761	299052.9	8965006.8
RIO SAO LOURENCO	Anopheles darlingi	28	Jul	2011	9.358355	64.829761	299052.9	8965006.8
RIO SAO LOURENCO	Anopheles darlingi	28	Jul	2011	9.358355	64.829761	299052.9	8965006.8
RIO SAO LOURENCO	Anopheles darlingi	28	Jul	2011	9.358355	64.829761	299052.9	8965006.8
RIO SAO LOURENCO	Anopheles darlingi	28	Jul	2011	9.358355	64.829761	299052.9	8965006.8
RIO SAO LOURENCO	Anopheles darlingi	28	Jul	2011	9.358355	64.829761	299052.9	8965006.8
RIO SAO LOURENCO	Anopheles darlingi	28	Jul	2011	9.358355	64.829761	299052.9	8965006.8
RIO SAO LOURENCO	Anopheles darlingi	28	Jul	2011	9.358355	64.829761	299052.9	8965006.8
RIO SAO LOURENCO	Anopheles darlingi	28	Jul	2011	9.358355	64.829761	299052.9	8965006.8
RIO SAO LOURENCO	Anopheles darlingi	28	Jul	2011	9.358355	64.829761	299052.9	8965006.8
RIO SAO LOURENCO	Anopheles darlingi	28	Jul	2011	9.358355	64.829761	299052.9	8965006.8
RIO SAO LOURENCO	Anopheles darlingi	28	Jul	2011	9.358355	64.829761	299052.9	8965006.8
RIO SAO LOURENCO	Anopheles darlingi	28	Jul	2011	9.358355	64.829761	299052.9	8965006.8
RIO SAO LOURENCO	Anopheles darlingi	28	Jul	2011	9.358355	64.829761	299052.9	8965006.8
RIO SAO LOURENCO	Anopheles darlingi	28	Jul	2011	9.358355	64.829761	299052.9	8965006.8
RIO SAO LOURENCO	Anopheles darlingi	28	Jul	2011	9.358355	64.829761	299052.9	8965006.8
RIO SAO LOURENCO	Anopheles darlingi	28	Jul	2011	9.358355	64.829761	299052.9	8965006.8
IGARAPE SAO SIMAO	Anopheles darlingi	0	Jul	2011	9.510451	65.299406	247562.9	8947875.7
IGARAPE SAO SIMAO	Anopheles darlingi	0	Jul	2011	9.510451	65.299406	247562.9	8947875.7
IGARAPE SAO SIMAO	Anopheles darlingi	0	Jul	2011	9.510451	65.299406	247562.9	8947875.7
IGARAPE SAO SIMAO	Anopheles darlingi	0	Jul	2011	9.510451	65.299406	247562.9	8947875.7
IGARAPE SAO SIMAO	Anopheles darlingi	0	Jul	2011	9.510451	65.299406	247562.9	8947875.7
IGARAPE SAO SIMAO	Anopheles darlingi	0	Jul	2011	9.510451	65.299406	247562.9	8947875.7
IGARAPE SAO SIMAO	Anopheles darlingi	24	Aug	2011	9.510451	65.299406	247562.9	8947875.7
IGARAPE SAO SIMAO	Anopheles darlingi	24	Aug	2011	9.510451	65.299406	247562.9	8947875.7
IGARAPE SAO SIMAO	Anopheles darlingi	24	Aug	2011	9.510451	65.299406	247562.9	8947875.7
IGARAPE SAO SIMAO	Anopheles konderi	1	Nov	2011	9.510451	65.299406	247562.9	8947875.7
IGARAPE SAO SIMAO	Anopheles konderi	1	Nov	2011	9.510451	65.299406	247562.9	8947875.7
IGARAPE SAO SIMAO	Anopheles darlingi	1	Nov	2011	9.510451	65.299406	247562.9	8947875.7
IGARAPE SAO SIMAO	Anopheles darlingi	1	Nov	2011	9.510451	65.299406	247562.9	8947875.7
IGARAPE SAO SIMAO	Anopheles darlingi	1	Nov	2011	9.510451	65.299406	247562.9	8947875.7
IGARAPE SAO SIMAO	Anopheles darlingi	1	Nov	2011	9.510451	65.299406	247562.9	8947875.7
IGARAPE SAO SIMAO	Anopheles darlingi	1	Nov	2011	9.510451	65.299406	247562.9	8947875.7
IGARAPE SAO SIMAO	Anopheles nuneztovari	1	Nov	2011	9.510451	65.299406	247562.9	8947875.7
IGARAPE SAO SIMAO	Anopheles nuneztovari	1	Nov	2011	9.510451	65.299406	247562.9	8947875.7
IGARAPE SAO SIMAO	Anopheles nuneztovari	1	Nov	2011	9.510451	65.299406	247562.9	8947875.7
IGARAPE SAO SIMAO	Anopheles darlingi	29	Jul	2011	9.510451	65.299406	247562.9	8947875.7
IGARAPE SAO SIMAO	Anopheles darlingi	29	Jul	2011	9.510451	65.299406	247562.9	8947875.7
IGARAPE SAO SIMAO	Anopheles darlingi	29	Jul	2011	9.510451	65.299406	247562.9	8947875.7
IGARAPE SAO SIMAO	Anopheles darlingi	29	Jul	2011	9.510451	65.299406	247562.9	8947875.7
IGARAPE SAO SIMAO	Anopheles darlingi	29	Jul	2011	9.510451	65.299406	247562.9	8947875.7
IGARAPE SAO SIMAO	Anopheles darlingi	29	Jul	2011	9.510451	65.299406	247562.9	8947875.7
SITIO SAMARITANO	Anopheles darlingi	0	Apr	2011	9.333049	64.690354	314353.8	8967882.3
SITIO SAMARITANO	Anopheles darlingi	0	Apr	2011	9.333049	64.690354	314353.8	8967882.3
SITIO SAMARITANO	Anopheles darlingi	0	Apr	2011	9.333049	64.690354	314353.8	8967882.3
SITIO SAMARITANO	Anopheles darlingi	0	Apr	2011	9.333049	64.690354	314353.8	8967882.3
SITIO SAMARITANO	Anopheles darlingi	0	Apr	2011	9.333049	64.690354	314353.8	8967882.3
SITIO SAMARITANO	Anopheles darlingi	0	Apr	2011	9.333049	64.690354	314353.8	8967882.3
SITIO SAMARITANO	Anopheles darlingi	0	Apr	2011	9.333049	64.690354	314353.8	8967882.3
SITIO SAMARITANO	Anopheles darlingi	0	Apr	2011	9.333049	64.690354	314353.8	8967882.3
SITIO SAMARITANO	Anopheles darlingi	0	Apr	2011	9.333049	64.690354	314353.8	8967882.3
SITIO SAMARITANO	Anopheles darlingi	0	Apr	2011	9.333049	64.690354	314353.8	8967882.3
SITIO SAMARITANO	Anopheles darlingi	0	Apr	2011	9.333049	64.690354	314353.8	8967882.3
SITIO SAMARITANO	Anopheles darlingi	0	Apr	2011	9.333049	64.690354	314353.8	8967882.3
SITIO SAMARITANO	Anopheles darlingi	0	Apr	2011	9.333049	64.690354	314353.8	8967882.3
SITIO SAMARITANO	Anopheles darlingi	0	Apr	2011	9.333049	64.690354	314353.8	8967882.3
SITIO SAMARITANO	Anopheles darlingi	0	Apr	2011	9.333049	64.690354	314353.8	8967882.3
SITIO SAMARITANO	Anopheles darlingi	0	Apr	2011	9.333049	64.690354	314353.8	8967882.3
SITIO SAMARITANO	Anopheles darlingi	0	Apr	2011	9.333049	64.690354	314353.8	8967882.3
SITIO SAMARITANO	Anopheles darlingi	0	Apr	2011	9.333049	64.690354	314353.8	8967882.3
SITIO SAMARITANO	Anopheles darlingi	0	Apr	2011	9.333049	64.690354	314353.8	8967882.3
SITIO SAMARITANO	Anopheles darlingi	0	Apr	2011	9.333049	64.690354	314353.8	8967882.3
SITIO SAMARITANO	Anopheles darlingi	0	Apr	2011	9.333049	64.690354	314353.8	8967882.3
SITIO SAMARITANO	Anopheles darlingi	0	Apr	2011	9.333049	64.690354	314353.8	8967882.3
SITIO SAMARITANO	Anopheles darlingi	0	Apr	2011	9.333049	64.690354	314353.8	8967882.3
SITIO SAMARITANO	Anopheles darlingi	0	Apr	2011	9.333049	64.690354	314353.8	8967882.3
SITIO SAMARITANO	Anopheles darlingi	0	Apr	2011	9.333049	64.690354	314353.8	8967882.3
SITIO SAMARITANO	Anopheles darlingi	0	Apr	2011	9.333049	64.690354	314353.8	8967882.3
SITIO SAMARITANO	Anopheles darlingi	0	Apr	2011	9.333049	64.690354	314353.8	8967882.3
SITIO SAMARITANO	Anopheles darlingi	0	Apr	2011	9.333049	64.690354	314353.8	8967882.3
SITIO SAMARITANO	Anopheles darlingi	0	Apr	2011	9.333049	64.690354	314353.8	8967882.3
SITIO SAMARITANO	Anopheles darlingi	0	Apr	2011	9.333049	64.690354	314353.8	8967882.3
SITIO SAMARITANO	Anopheles darlingi	0	Apr	2011	9.333049	64.690354	314353.8	8967882.3
SITIO SAMARITANO	Anopheles darlingi	0	Apr	2011	9.333049	64.690354	314353.8	8967882.3
SITIO SAMARITANO	Anopheles darlingi	0	Apr	2011	9.333049	64.690354	314353.8	8967882.3
SITIO SAMARITANO	Anopheles darlingi	0	Apr	2011	9.333049	64.690354	314353.8	8967882.3
SITIO SAMARITANO	Anopheles darlingi	0	Apr	2011	9.333049	64.690354	314353.8	8967882.3
SITIO SAMARITANO	Anopheles darlingi	0	Apr	2011	9.333049	64.690354	314353.8	8967882.3
SITIO SAMARITANO	Anopheles darlingi	0	Apr	2011	9.333049	64.690354	314353.8	8967882.3
SITIO SAMARITANO	Anopheles darlingi	0	Apr	2011	9.333049	64.690354	314353.8	8967882.3
SITIO SAMARITANO	Anopheles darlingi	0	Apr	2011	9.333049	64.690354	314353.8	8967882.3
SITIO SAMARITANO	Anopheles darlingi	0	Apr	2011	9.333049	64.690354	314353.8	8967882.3
SITIO SAMARITANO	Anopheles darlingi	0	Apr	2011	9.333049	64.690354	314353.8	8967882.3
SITIO SAMARITANO	Anopheles darlingi	0	Apr	2011	9.333049	64.690354	314353.8	8967882.3
SITIO SAMARITANO	Anopheles darlingi	0	Apr	2011	9.333049	64.690354	314353.8	8967882.3
SITIO SAMARITANO	Anopheles darlingi	0	Apr	2011	9.333049	64.690354	314353.8	8967882.3
SITIO SAMARITANO	Anopheles darlingi	0	Apr	2011	9.333049	64.690354	314353.8	8967882.3
SITIO SAMARITANO	Anopheles darlingi	0	Apr	2011	9.333049	64.690354	314353.8	8967882.3
SITIO SAMARITANO	Anopheles darlingi	0	Apr	2011	9.333049	64.690354	314353.8	8967882.3
SITIO SAMARITANO	Anopheles darlingi	0	Apr	2011	9.333049	64.690354	314353.8	8967882.3
SITIO SAMARITANO	Anopheles darlingi	0	Apr	2011	9.333049	64.690354	314353.8	8967882.3
SITIO SAMARITANO	Anopheles darlingi	0	Apr	2011	9.333049	64.690354	314353.8	8967882.3
SITIO SAMARITANO	Anopheles darlingi	0	Apr	2011	9.333049	64.690354	314353.8	8967882.3
SITIO SAMARITANO	Anopheles darlingi	0	Apr	2011	9.333049	64.690354	314353.8	8967882.3
SITIO SAMARITANO	Anopheles darlingi	0	Apr	2011	9.333049	64.690354	314353.8	8967882.3
SITIO SAMARITANO	Anopheles darlingi	0	Apr	2011	9.333049	64.690354	314353.8	8967882.3
SITIO SAMARITANO	Anopheles darlingi	0	Apr	2011	9.333049	64.690354	314353.8	8967882.3
SITIO SAMARITANO	Anopheles darlingi	0	Apr	2011	9.333049	64.690354	314353.8	8967882.3
SITIO SAMARITANO	Anopheles darlingi	0	Apr	2011	9.333049	64.690354	314353.8	8967882.3
SITIO SAMARITANO	Anopheles darlingi	0	Apr	2011	9.333049	64.690354	314353.8	8967882.3
SITIO SAMARITANO	Anopheles darlingi	0	Apr	2011	9.333049	64.690354	314353.8	8967882.3
SITIO SAMARITANO	Anopheles darlingi	0	Apr	2011	9.333049	64.690354	314353.8	8967882.3
SITIO SAMARITANO	Anopheles darlingi	0	Apr	2011	9.333049	64.690354	314353.8	8967882.3
SITIO SAMARITANO	Anopheles darlingi	0	Apr	2011	9.333049	64.690354	314353.8	8967882.3
SITIO SAMARITANO	Anopheles darlingi	0	Apr	2011	9.333049	64.690354	314353.8	8967882.3
SITIO SAMARITANO	Anopheles darlingi	0	Apr	2011	9.333049	64.690354	314353.8	8967882.3
SITIO SAMARITANO	Anopheles darlingi	0	Apr	2011	9.333049	64.690354	314353.8	8967882.3
SITIO SAMARITANO	Anopheles darlingi	0	Apr	2011	9.333049	64.690354	314353.8	8967882.3
SITIO SAMARITANO	Anopheles darlingi	0	Apr	2011	9.333049	64.690354	314353.8	8967882.3
SITIO SAMARITANO	Anopheles darlingi	0	Apr	2011	9.333049	64.690354	314353.8	8967882.3
SITIO SAMARITANO	Anopheles darlingi	0	Apr	2011	9.333049	64.690354	314353.8	8967882.3
SITIO SAMARITANO	Anopheles darlingi	0	Apr	2011	9.333049	64.690354	314353.8	8967882.3
SITIO SAMARITANO	Anopheles darlingi	0	Apr	2011	9.333049	64.690354	314353.8	8967882.3
SITIO SAMARITANO	Anopheles darlingi	0	Apr	2011	9.333049	64.690354	314353.8	8967882.3
SITIO SAMARITANO	Anopheles darlingi	0	Apr	2011	9.333049	64.690354	314353.8	8967882.3
SITIO SAMARITANO	Anopheles darlingi	0	Apr	2011	9.333049	64.690354	314353.8	8967882.3
SITIO SAMARITANO	Anopheles darlingi	0	Apr	2011	9.333049	64.690354	314353.8	8967882.3
SITIO SAMARITANO	Anopheles darlingi	0	Apr	2011	9.333049	64.690354	314353.8	8967882.3
SITIO SAMARITANO	Anopheles darlingi	0	Apr	2011	9.333049	64.690354	314353.8	8967882.3
SITIO SAMARITANO	Anopheles darlingi	0	Apr	2011	9.333049	64.690354	314353.8	8967882.3
SITIO SAMARITANO	Anopheles darlingi	0	Apr	2011	9.333049	64.690354	314353.8	8967882.3
SITIO SAMARITANO	Anopheles darlingi	0	Apr	2011	9.333049	64.690354	314353.8	8967882.3
SITIO SAMARITANO	Anopheles darlingi	0	Apr	2011	9.333049	64.690354	314353.8	8967882.3
SITIO SAMARITANO	Anopheles darlingi	0	Apr	2011	9.333049	64.690354	314353.8	8967882.3
SITIO SAMARITANO	Anopheles darlingi	0	Apr	2011	9.333049	64.690354	314353.8	8967882.3
SITIO SAMARITANO	Anopheles darlingi	0	Apr	2011	9.333049	64.690354	314353.8	8967882.3
SITIO SAMARITANO	Anopheles darlingi	0	Apr	2011	9.333049	64.690354	314353.8	8967882.3
SITIO SAMARITANO	Anopheles darlingi	0	Apr	2011	9.333049	64.690354	314353.8	8967882.3
SITIO SAMARITANO	Anopheles darlingi	0	Apr	2011	9.333049	64.690354	314353.8	8967882.3
SITIO SAMARITANO	Anopheles darlingi	0	Apr	2011	9.333049	64.690354	314353.8	8967882.3
SITIO SAMARITANO	Anopheles darlingi	0	Apr	2011	9.333049	64.690354	314353.8	8967882.3
SITIO SAMARITANO	Anopheles darlingi	0	Apr	2011	9.333049	64.690354	314353.8	8967882.3
SITIO SAMARITANO	Anopheles darlingi	0	Apr	2011	9.333049	64.690354	314353.8	8967882.3
SITIO SAMARITANO	Anopheles darlingi	0	Apr	2011	9.333049	64.690354	314353.8	8967882.3
SITIO SAMARITANO	Anopheles darlingi	0	Apr	2011	9.333049	64.690354	314353.8	8967882.3
SITIO SAMARITANO	Anopheles darlingi	0	Apr	2011	9.333049	64.690354	314353.8	8967882.3
SITIO SAMARITANO	Anopheles darlingi	0	Apr	2011	9.333049	64.690354	314353.8	8967882.3
SITIO SAMARITANO	Anopheles darlingi	0	Apr	2011	9.333049	64.690354	314353.8	8967882.3
SITIO SAMARITANO	Anopheles darlingi	0	Apr	2011	9.333049	64.690354	314353.8	8967882.3
SITIO SAMARITANO	Anopheles darlingi	0	Apr	2011	9.333049	64.690354	314353.8	8967882.3
SITIO SAMARITANO	Anopheles darlingi	0	Apr	2011	9.333049	64.690354	314353.8	8967882.3
SITIO SAMARITANO	Anopheles darlingi	0	Apr	2011	9.333049	64.690354	314353.8	8967882.3
SITIO SAMARITANO	Anopheles darlingi	0	Apr	2011	9.333049	64.690354	314353.8	8967882.3
SITIO SAMARITANO	Anopheles darlingi	0	Apr	2011	9.333049	64.690354	314353.8	8967882.3
SITIO SAMARITANO	Anopheles darlingi	0	Apr	2011	9.333049	64.690354	314353.8	8967882.3
SITIO SAMARITANO	Anopheles darlingi	0	Apr	2011	9.333049	64.690354	314353.8	8967882.3
SITIO SAMARITANO	Anopheles darlingi	0	Apr	2011	9.333049	64.690354	314353.8	8967882.3
SITIO SAMARITANO	Anopheles darlingi	0	Apr	2011	9.333049	64.690354	314353.8	8967882.3
SITIO SAMARITANO	Anopheles darlingi	0	Apr	2011	9.333049	64.690354	314353.8	8967882.3
SITIO SAMARITANO	Anopheles darlingi	0	Apr	2011	9.333049	64.690354	314353.8	8967882.3
SITIO SAMARITANO	Anopheles darlingi	0	Apr	2011	9.333049	64.690354	314353.8	8967882.3
SITIO SAMARITANO	Anopheles darlingi	0	Apr	2011	9.333049	64.690354	314353.8	8967882.3
SITIO SAMARITANO	Anopheles darlingi	0	Apr	2011	9.333049	64.690354	314353.8	8967882.3
SITIO SAMARITANO	Anopheles darlingi	0	Apr	2011	9.333049	64.690354	314353.8	8967882.3
SITIO SAMARITANO	Anopheles darlingi	0	Apr	2011	9.333049	64.690354	314353.8	8967882.3
SITIO SAMARITANO	Anopheles darlingi	0	Apr	2011	9.333049	64.690354	314353.8	8967882.3
SITIO SAMARITANO	Anopheles darlingi	0	Apr	2011	9.333049	64.690354	314353.8	8967882.3
SITIO SAMARITANO	Anopheles darlingi	0	Apr	2011	9.333049	64.690354	314353.8	8967882.3
SITIO SAMARITANO	Anopheles darlingi	0	Apr	2011	9.333049	64.690354	314353.8	8967882.3
SITIO SAMARITANO	Anopheles darlingi	0	Apr	2011	9.333049	64.690354	314353.8	8967882.3
SITIO SAMARITANO	Anopheles darlingi	0	Apr	2011	9.333049	64.690354	314353.8	8967882.3
SITIO SAMARITANO	Anopheles darlingi	0	Apr	2011	9.333049	64.690354	314353.8	8967882.3
SITIO SAMARITANO	Anopheles darlingi	0	May	2011	9.333049	64.690354	314353.8	8967882.3
SITIO SAMARITANO	Anopheles darlingi	0	May	2011	9.333049	64.690354	314353.8	8967882.3
SITIO SAMARITANO	Anopheles darlingi	0	May	2011	9.333049	64.690354	314353.8	8967882.3
SITIO SAMARITANO	Anopheles darlingi	0	May	2011	9.333049	64.690354	314353.8	8967882.3
SITIO SAMARITANO	Anopheles darlingi	0	May	2011	9.333049	64.690354	314353.8	8967882.3
SITIO SAMARITANO	Anopheles darlingi	0	May	2011	9.333049	64.690354	314353.8	8967882.3
SITIO SAMARITANO	Anopheles darlingi	0	May	2011	9.333049	64.690354	314353.8	8967882.3
SITIO SAMARITANO	Anopheles darlingi	0	May	2011	9.333049	64.690354	314353.8	8967882.3
SITIO SAMARITANO	Anopheles darlingi	0	May	2011	9.333049	64.690354	314353.8	8967882.3
SITIO SAMARITANO	Anopheles darlingi	0	May	2011	9.333049	64.690354	314353.8	8967882.3
SITIO SAMARITANO	Anopheles darlingi	0	May	2011	9.333049	64.690354	314353.8	8967882.3
SITIO SAMARITANO	Anopheles darlingi	0	May	2011	9.333049	64.690354	314353.8	8967882.3
SITIO SAMARITANO	Anopheles darlingi	0	May	2011	9.333049	64.690354	314353.8	8967882.3
SITIO SAMARITANO	Anopheles darlingi	0	May	2011	9.333049	64.690354	314353.8	8967882.3
SITIO SAMARITANO	Anopheles darlingi	0	May	2011	9.333049	64.690354	314353.8	8967882.3
SITIO SAMARITANO	Anopheles darlingi	0	May	2011	9.333049	64.690354	314353.8	8967882.3
SITIO SAMARITANO	Anopheles darlingi	0	May	2011	9.333049	64.690354	314353.8	8967882.3
SITIO SAMARITANO	Anopheles darlingi	0	May	2011	9.333049	64.690354	314353.8	8967882.3
SITIO SAMARITANO	Anopheles darlingi	0	May	2011	9.333049	64.690354	314353.8	8967882.3
SITIO SAMARITANO	Anopheles darlingi	0	May	2011	9.333049	64.690354	314353.8	8967882.3
SITIO SAMARITANO	Anopheles darlingi	0	May	2011	9.333049	64.690354	314353.8	8967882.3
SITIO SAMARITANO	Anopheles darlingi	0	May	2011	9.333049	64.690354	314353.8	8967882.3
SITIO SAMARITANO	Anopheles darlingi	0	May	2011	9.333049	64.690354	314353.8	8967882.3
SITIO SAMARITANO	Anopheles darlingi	0	May	2011	9.333049	64.690354	314353.8	8967882.3
SITIO SAMARITANO	Anopheles darlingi	0	May	2011	9.333049	64.690354	314353.8	8967882.3
SITIO SAMARITANO	Anopheles darlingi	0	May	2011	9.333049	64.690354	314353.8	8967882.3
SITIO SAMARITANO	Anopheles darlingi	0	May	2011	9.333049	64.690354	314353.8	8967882.3
SITIO SAMARITANO	Anopheles darlingi	0	May	2011	9.333049	64.690354	314353.8	8967882.3
SITIO SAMARITANO	Anopheles darlingi	0	May	2011	9.333049	64.690354	314353.8	8967882.3
SITIO SAMARITANO	Anopheles darlingi	0	May	2011	9.333049	64.690354	314353.8	8967882.3
SITIO SAMARITANO	Anopheles darlingi	0	Jul	2011	9.333049	64.690354	314353.8	8967882.3
SITIO SAMARITANO	Anopheles darlingi	0	Jul	2011	9.333049	64.690354	314353.8	8967882.3
SITIO SAMARITANO	Anopheles darlingi	0	Jul	2011	9.333049	64.690354	314353.8	8967882.3
SITIO SAMARITANO	Anopheles darlingi	0	Jul	2011	9.333049	64.690354	314353.8	8967882.3
SITIO SAMARITANO	Anopheles darlingi	0	Jul	2011	9.333049	64.690354	314353.8	8967882.3
SITIO SAMARITANO	Anopheles darlingi	0	Jul	2011	9.333049	64.690354	314353.8	8967882.3
SITIO SAMARITANO	Anopheles darlingi	0	Jul	2011	9.333049	64.690354	314353.8	8967882.3
SITIO SAMARITANO	Anopheles darlingi	0	Jul	2011	9.333049	64.690354	314353.8	8967882.3
SITIO SAMARITANO	Anopheles darlingi	0	Jul	2011	9.333049	64.690354	314353.8	8967882.3
SITIO SAMARITANO	Anopheles darlingi	0	Jul	2011	9.333049	64.690354	314353.8	8967882.3
SITIO SAMARITANO	Anopheles darlingi	0	Jul	2011	9.333049	64.690354	314353.8	8967882.3
SITIO SAMARITANO	Anopheles darlingi	0	Jul	2011	9.333049	64.690354	314353.8	8967882.3
SITIO SAMARITANO	Anopheles darlingi	0	Jul	2011	9.333049	64.690354	314353.8	8967882.3
SITIO SAMARITANO	Anopheles darlingi	0	Jul	2011	9.333049	64.690354	314353.8	8967882.3
SITIO SAMARITANO	Anopheles darlingi	0	Jul	2011	9.333049	64.690354	314353.8	8967882.3
SITIO SAMARITANO	Anopheles darlingi	0	Jul	2011	9.333049	64.690354	314353.8	8967882.3
SITIO SAMARITANO	Anopheles darlingi	0	Jul	2011	9.333049	64.690354	314353.8	8967882.3
SITIO SAMARITANO	Anopheles darlingi	0	Jul	2011	9.333049	64.690354	314353.8	8967882.3
[truncated: 10,178 more rows]
